# Supplementary material for: The ‘melanoma-enriched’ microRNA miR-4731-5p acts as a tumour suppressor
Source: Oncotarget. 2016 Jun 16;7(31):49677–87. doi: 10.18632/oncotarget.10109 (PMC5226538; doi:10.18632/oncotarget.10109)
Supplement: Supplementary file 2 [file oncotarget-07-49677-s002.xlsx]

## Sheet: Sheet1
Sample ID	Type	Cohort	qRT PCR validation
C001	Melanoma	Discovery	Yes
C002	Melanoma	Discovery	Yes
C003	Melanoma	Discovery	Yes
C004	Melanoma	Discovery	Yes
C006	Melanoma	Discovery	Yes
C008	Melanoma	Discovery	Yes
C011	Melanoma	Discovery	Yes
C012	Melanoma	Discovery	Yes
C013	Melanoma	Discovery	Yes
C016	Melanoma	Discovery	Yes
C017	Melanoma	Discovery	Yes
C021	Melanoma	Discovery	Yes
C022	Melanoma	Discovery	Yes
C025	Melanoma	Discovery	Yes
C027	Melanoma	Discovery	Yes
C028	Melanoma	Discovery	Yes
C037	Melanoma	Discovery	Yes
C038	Melanoma	Discovery	Yes
C042	Melanoma	Discovery	Yes
C043	Melanoma	Discovery	Yes
C044	Melanoma	Discovery	Yes
C045	Melanoma	Discovery	Yes
C050	Melanoma	Discovery	Yes
C052	Melanoma	Discovery	Yes
C054	Melanoma	Discovery	Yes
C057	Melanoma	Discovery	Yes
C058	Melanoma	Discovery	Yes
C060	Melanoma	Discovery	Yes
C062	Melanoma	Discovery	Yes
C065	Melanoma	Discovery	Yes
C067	Melanoma	Discovery	Yes
C071	Melanoma	Discovery	Yes
C074	Melanoma	Discovery	Yes
C076	Melanoma	Discovery	Yes
C077	Melanoma	Discovery	Yes
C078	Melanoma	Discovery	Yes
C079	Melanoma	Discovery	Yes
C080	Melanoma	Discovery	Yes
C081	Melanoma	Discovery	Yes
C083	Melanoma	Discovery	Yes
C084	Melanoma	Discovery	Yes
C086	Melanoma	Discovery	Yes
C088	Melanoma	Discovery	Yes
C089	Melanoma	Discovery	Yes
C091	Melanoma	Discovery	Yes
C092	Melanoma	Discovery	Yes
C094	Melanoma	Discovery	Yes
C096	Melanoma	Discovery	Yes
C097	Melanoma	Discovery	Yes
C100	Melanoma	Discovery	Yes
Sample ID	Type	Cohort	qRT PCR validation
C106	Melanoma	Discovery	Yes
C108	Melanoma	Discovery	Yes
A02	Melanoma	Discovery	Yes
A04	Melanoma	Discovery	Yes
A06	Melanoma	Validation	Yes
A13	Melanoma	Validation	Yes
A15	Melanoma	Validation	Yes
AF6	Melanoma	Validation	Yes
C-32	Melanoma	Validation	Yes
CJM	Melanoma	Validation	Yes
D01	Melanoma	Validation	Yes
D04	Melanoma	Validation	Yes
D05	Melanoma	Validation	Yes
D08	Melanoma	Validation	Yes
D10	Melanoma	Validation	Yes
D11	Melanoma	Validation	Yes
D14	Melanoma	Validation	Yes
D17	Melanoma	Validation	Yes
D20	Melanoma	Validation	Yes
D22	Melanoma	Validation	Yes
D24	Melanoma	Validation	Yes
D25	Melanoma	Validation	Yes
D28	Melanoma	Validation	Yes
D29	Melanoma	Validation	Yes
D32	Melanoma	Validation	Yes
D35	Melanoma	Validation	Yes
D36	Melanoma	Validation	Yes
D40	Melanoma	Validation	Yes
D41	Melanoma	Validation	Yes
D59	Melanoma	Discovery	Yes
HT144	Melanoma	Validation	Yes
MM127	Melanoma	Validation	Yes
MM200	Melanoma	Validation	Yes
MM229	Melanoma	Validation	Yes
MM253	Melanoma	Validation	Yes
MM329	Melanoma	Validation	Yes
MM370	Melanoma	Validation	Yes
MM386	Melanoma	Validation	Yes
MM415	Melanoma	Validation	Yes
MM426	Melanoma	Validation	Yes
MM466	Melanoma	Validation	Yes
MM473	Melanoma	Validation	Yes
MM485	Melanoma	Validation	Yes
MM537	Melanoma	Validation	Yes
MM540	Melanoma	Validation	Yes
MM548	Melanoma	Validation	Yes
MM649	Melanoma	Validation	Yes
MM96L	Melanoma	Validation	Yes
SKMEL28	Melanoma	Validation	Yes
SKMEL5	Melanoma	Validation	Yes
Sample ID	Type	Cohort	qRT PCR validation
BT474	Other(BREAST)	Discovery	Yes
MCF-7	Other(BREAST)	Discovery	Yes
MDAMB231	Other(BREAST)	Discovery	Yes
SKBR3	Other(BREAST)	Discovery	Yes
T47D	Other(BREAST)	Discovery	Yes
Co115	Other(COLORECTAL)	Discovery	Yes
HT29	Other(COLORECTAL)	Discovery	Yes
LIM1899	Other(COLORECTAL)	Discovery	Yes
LIM2405	Other(COLORECTAL)	Discovery	Yes
SW48	Other(COLORECTAL)	Discovery	Yes
LN-18	Other(GLIOMA)	Discovery	Yes
T46	Other(GLIOMA)	Discovery	Yes
T50	Other(GLIOMA)	Discovery	Yes
U118	Other(GLIOMA)	Discovery	Yes
CaOV-3	Other(OVARIAN)	Discovery	Yes
OAW28	Other(OVARIAN)	Discovery	Yes
OVCAR-3	Other(OVARIAN)	Discovery	Yes
PE04	Other(OVARIAN)	Discovery	Yes
SK-OV-3	Other(OVARIAN)	Discovery	Yes
BxPC-3	Other(PANCREATIC)	Discovery	Yes
CAPAN-1	Other(PANCREATIC)	Discovery	Yes
CAPAN-2	Other(PANCREATIC)	Discovery	Yes
PANC-1	Other(PANCREATIC)	Discovery	Yes
PL45	Other(PANCREATIC)	Discovery	Yes
22rV-1	Other(PROSTATE)	Discovery	Yes
ALVA-1	Other(PROSTATE)	Discovery	Yes
Du145	Other(PROSTATE)	Discovery	Yes
LNCAP	Other(PROSTATE)	Discovery	Yes
PC-3	Other(PROSTATE)	Discovery	Yes
786-O	Other(RENAL)	Discovery	Yes
CAKI-1	Other(RENAL)	Discovery	Yes
CAKI-2	Other(RENAL)	Discovery	Yes
SN12K-1	Other(RENAL)	Discovery	Yes
SW839	Other(RENAL)	Discovery	Yes
