# Supplementary material for: The ‘melanoma-enriched’ microRNA miR-4731-5p acts as a tumour suppressor
Source: Oncotarget. 2016 Jun 16;7(31):49677–87. doi: 10.18632/oncotarget.10109 (PMC5226538; doi:10.18632/oncotarget.10109)
Supplement: Supplementary file 3 [file oncotarget-07-49677-s003.xlsx]

## Sheet: pull-down genes
		PULL-DOWN DATA
RefSeq Accession	Gene Name	MM96L Fold Change Upregulated vs SCR Control	MM253 Fold Change Upregulated vs SCR Control	HT144 Fold Change Upregulated vs SCR Control
NM_153321	PMP22	1.9237	1.35616	1.95469
NM_001101	ACTB	3.24672	2.29709	2.58236
NM_001136	AGER	2.38202	2.65708	15.7149
NM_020959	ANO8	2.93359	3.97207	3.18831
NM_020531	C20orf3	5.01983	2.24683	12.4014
NM_018584	CAMK2N1	5.87937	3.65423	14.3361
NM_207352	CYP4V2	3.49272	3.12075	14.6168
NM_024819	DCAKD	7.92589	2.69752	11.3376
NM_021923	FGFRL1	7.31044	5.12868	21.6795
NM_005476	GNE	6.8192	4.45205	12.9242
NM_013434	KCNIP3	4.38827	2.12264	7.58818
NM_005780	LHFP	7.39388	4.11801	11.7501
NM_032485	MCM8	11.699	7.3893	23.4567
NM_001014839	NCDN	4.61437	2.62258	10.4762
NM_001004720	NCK2	5.47782	2.18834	9.79029
NM_032569	N-PAC	6.17321	3.53948	6.85559
NM_148906	OSBPL9	4.03779	2.50148	4.83052
NM_016395	PTPLAD1	5.32098	2.17967	5.36382
NM_005669	REEP5	15.3846	2.58022	33.0461
NM_005866	SIGMAR1	21.2574	7.30986	23.1308
NM_014096	SLC43A3	6.56979	2.31769	7.57374
NM_003068	SNAI2	6.78379	2.3493	6.12513
NM_004782	SNAP29	24.5327	4.52044	15.0767
NM_003100	SNX2	8.69167	13.4894	9.79979
NM_003795	SNX3	3.56061	2.06903	4.83989
NM_024592	SRD5A3	4.83209	2.40572	9.01418
NM_005635	SSX1	30.0859	17.2701	20.1476
NM_003147	SSX2	3.76941	2.30336	12.1973
NM_021014	SSX3	21.3058	12.6274	21.2
NM_005636	SSX4	10.7293	4.53204	56.8618
NM_001034832	SSX4B	26.7618	15.9526	26.3632
NM_021015	SSX5	19.381	17.4989	29.7217
NM_014178	STXBP6	3.69447	2.24812	6.60829
NM_001039141	TRIOBP	8.76203	4.69776	16.4522
NM_145049	UBLCP1	10.0247	4.24726	12.215
NM_006297	XRCC1	3.78487	3.47211	12.5767
NM_003435	ZNF134	2.89553	2.96002	8.85753
NM_080603	ZSWIM1	9.7168	4.87014	25.2457
NM_015391	ANAPC13	2.01711	1.22715	2.03348
NM_001007793	BUB3	2.23965	1.29638	1.57035
NM_001237	CCNA2	2.05239	1.26389	1.82688
NM_001760	CCND3	1.6961	1.23253	2.23723
NM_003504	CDC45L	2.26687	1.26853	4.58009
NM_001798	CDK2	2.53728	1.86738	2.14643
NM_000075	CDK4	2.18592	1.39482	2.72459
NM_001429	EP300	2.25653	1.36664	2.88479
NM_006341	MAD2L2	1.56143	1.20476	1.63264
NM_002553	ORC5L	2.49259	1.22812	2.2357
NM_182649	PCNA	3.17396	1.64695	2.45588
NM_006930	SKP1A	1.77703	1.23389	1.5079
NM_007111	TFDP1	1.56134	1.3388	1.66554
NM_001909	CTSD	2.14736	1.49629	2.58511
NM_004104	FASN	3.21112	1.22539	2.02365
NM_003878	GGH	2.46577	1.51684	1.73152
NM_006572	GNA13	2.37662	1.4125	1.91027
NM_001005340	GPNMB	2.84294	1.62011	2.49003
NM_005561	LAMP1	1.86587	1.46508	1.78275
NM_000259	MYO5A	1.58018	1.2768	1.19534
NM_181696	PRDX1	2.00584	1.38868	1.55746
NM_201434	RAB5C	1.77423	1.16684	2.15392
NM_004637	RAB7A	10.442	2.57831	4.58729
NM_006908	RAC1	2.3774	1.35812	2.34774
NM_006325	RAN	1.96121	1.56799	1.75787
NM_004099	STOM	2.48246	1.35662	2.06781
NM_006754	SYPL1	2.04538	1.2488	1.80784
NM_003234	TFRC	1.90599	1.30299	1.72664
NM_004046	ATP5A1	2.35597	1.32654	1.52119
NM_005176	ATP5G2	2.44591	1.28408	2.15232
NM_001003785	ATP5H	1.57575	1.25749	1.58495
		PULL-DOWN DATA
RefSeq Accession	Gene Name	MM96L Fold Change Upregulated vs SCR Control	MM253 Fold Change Upregulated vs SCR Control	HT144 Fold Change Upregulated vs SCR Control
NM_001697	ATP5O	1.54047	1.42393	2.15954
NM_004691	ATP6V0D1	1.94991	1.34712	1.87538
NM_145230	ATP6V0E2	2.14627	1.21816	2.23786
NM_001690	ATP6V1A	2.68151	1.35537	1.98928
NM_001303	COX10	2.16424	1.22868	1.94669
NM_004074	COX8A	1.6748	1.23039	2.13515
NM_005003	NDUFAB1	2.32481	1.55577	2.25171
NM_019056	NDUFB11	1.68052	1.19076	2.97308
NM_002492	NDUFB5	2.1337	1.33169	2.43305
NM_176866	PPA2	2.01101	1.30637	1.95244
NM_003002	SDHD	2.0423	1.27456	1.68922
NM_006003	UQCRFS1	2.56573	1.47499	2.34407
NM_005174	ATP5C1	1.62269	1.50221	1.37378
NM_002495	NDUFS4	1.4279	1.66118	1.56017
NM_004725	BUB3	1.71501	1.26074	2.03393
NM_002510	GPNMB	2.14116	1.317	1.80717
NM_004583	RAB5C	2.09553	1.25062	2.34126
NM_182715	SYPL1	2.68114	1.42781	1.73329
NM_022662	ANAPC1	1.45278	1.22824	1.63428
NM_004336	BUB1	1.51884	1.24209	1.28635
NM_001239	CCNH	1.56714	1.19251	1.31329
NM_001078645	CDC16	1.24331	1.19241	1.32608
NM_003903	CDC16	1.21485	1.17448	1.34081
NM_004358	CDC25B	1.42696	1.19223	1.73824
NM_004526	MCM2	1.47683	1.25581	1.47682
NM_006739	MCM5	1.41635	1.21281	1.47634
NM_005915	MCM6	1.8714	1.3552	1.27942
NM_002467	MYC	2.2473	1.22158	1.44436
NM_182687	PKMYT1	1.35131	1.41798	1.89878
NM_006265	RAD21	1.25311	1.6174	1.23965
NM_139323	YWHAB	2.20616	1.40284	1.16904
NM_001679	ATP1B3	1.40439	1.35177	1.67644
NM_001007067	SDCBP	1.93569	1.4141	1.18468
NM_005628	SLC1A5	1.31676	1.20372	1.47167
NM_006516	SLC2A1	1.46904	1.23023	1.42299
NM_001013251	SLC3A2	1.34794	1.2876	1.17099
NM_006356	ATP5H	1.33293	1.21582	1.33395
NM_001039457	ATP6V0B	1.89067	1.35434	1.41648
NM_001867	COX7C	1.25479	1.24088	1.64615
NM_002489	NDUFA4	1.23759	1.20532	1.99501
NM_003000	SDHB	1.46831	1.22134	1.51144
NM_001693	ATP6V1B2	1.9113	1.26976	1.33817
NM_015665	AAAS	1.25926	1.28534	1.3393
NM_182662	AADAT	1.17516	1.17334	1.58236
NM_005692	ABCF2	1.41591	1.31669	1.65771
NM_001042472	ABHD12	1.30715	1.19414	1.18865
NM_152924	ABHD2	1.23128	1.15123	1.31849
NM_022060	ABHD4	1.24322	1.18025	1.43325
NM_020676	ABHD6	1.28033	1.22074	1.56384
NM_001092	ABR	2.06756	1.72946	2.92698
NM_022914	ACD	1.78811	1.29411	2.02764
NM_001096	ACLY	1.7478	1.42319	1.51135
NM_001098	ACO2	1.3796	1.24191	1.32679
NM_007274	ACOT7	2.471	1.25701	1.43279
NM_007099	ACP1	1.4081	1.19786	1.45255
NM_001040649	ACP1	1.30352	1.41558	1.58909
NM_001614	ACTG1	2.13223	1.98459	1.79701
NM_001102	ACTN1	1.87061	1.17796	1.51936
NM_138289	ACTRT1	1.90123	1.49752	2.60609
NM_001105	ACVR1	1.66531	1.19564	2.00372
NM_000666	ACY1	1.64874	1.43671	1.28071
NM_015840	ADAR	1.72171	1.19398	2.58732
NM_001111	ADAR	1.88853	1.27718	2.96526
NM_021116	ADCY1	1.6417	1.24063	1.36576
NM_001116	ADCY9	1.39402	1.19785	1.50957
NM_015999	ADIPOR1	1.98894	1.20427	1.36806
NM_181442	ADNP	1.49792	1.16889	1.36261
NM_014913	ADNP2	1.43582	1.26828	1.52985
NM_018238	AGK	1.6245	1.40331	1.76186
		PULL-DOWN DATA
RefSeq Accession	Gene Name	MM96L Fold Change Upregulated vs SCR Control	MM253 Fold Change Upregulated vs SCR Control	HT144 Fold Change Upregulated vs SCR Control
NM_006411	AGPAT1	2.0643	1.27027	1.64291
NM_001040194	AGTRAP	1.44709	1.18508	1.22578
NM_006303	AIMP2	1.84687	1.19412	1.16858
NM_001625	AK2	1.41369	1.24785	1.65324
NM_018064	AKIRIN2	2.05699	1.24554	1.54718
NM_001628	AKR1B1	1.48564	1.20626	1.42953
NM_003689	AKR7A2	1.52165	1.32849	1.6623
NM_012067	AKR7A3	1.63415	1.42145	1.72166
NM_184041	ALDOA	2.34326	1.36469	2.09591
NM_184043	ALDOA	2.47948	1.28585	2.37635
NM_005165	ALDOC	2.45674	1.2768	1.71772
NM_001007027	ALG8	1.50388	1.19968	1.30396
NM_001097577	ANG	2.04445	1.36214	3.26739
NM_019004	ANKIB1	1.66925	1.32297	2.11314
NM_182608	ANKRD33	2.56789	1.21046	2.02059
NM_001039888	ANKRD34A	1.26747	1.26201	1.70493
NM_015245	ANKS1A	1.22373	1.15576	2.01756
NM_001154	ANXA5	2.96056	1.35834	1.91458
NM_004069	AP2S1	1.76913	1.59749	1.48125
NM_014481	APEX2	1.7476	1.19138	1.52533
NM_144772	APOA1BP	1.74365	1.25533	2.25973
NM_024122	APOO	1.73224	1.49826	1.36946
NM_000485	APRT	1.38343	1.39108	1.61445
NM_001655	ARCN1	1.94067	1.15614	1.1877
NM_001024227	ARF1	1.75532	1.25448	1.63317
NM_001024228	ARF1	1.39568	1.25949	1.67234
NM_001660	ARF4	2.89113	1.42699	2.13283
NM_004308	ARHGAP1	2.27114	1.23683	2.08672
NM_139135	ARID1A	1.52562	1.51509	2.00547
NM_152641	ARID2	1.46126	1.15131	1.31599
NM_012106	ARL2BP	2.3141	1.18872	1.72566
NM_015161	ARL6IP1	2.31221	1.30815	1.22179
NM_018184	ARL8B	2.30111	1.40148	2.24828
NM_031905	ARMC10	1.49158	1.35661	1.41106
NM_001024959	ARPC4	1.7089	1.30759	1.54569
NM_006628	ARPP19	2.04622	1.19515	1.29504
NM_032810	ATAD1	1.40711	1.15822	1.16339
NM_001880	ATF2	1.28495	1.24405	1.3021
NM_015104	ATG2A	1.16415	1.30685	1.49437
NM_001077198	ATG9A	1.46057	1.16199	3.14857
NM_004044	ATIC	1.60703	1.18057	1.54834
NM_015251	ATMIN	1.53931	1.22192	2.08067
NM_004045	ATOX1	1.81722	1.26642	2.55366
NM_022089	ATP13A2	1.25537	1.15978	1.28859
NM_001677	ATP1B1	1.63666	1.16748	1.43947
NM_018035	ATP5SL	3.49768	1.51883	4.06677
NM_005765	ATP6AP2	2.43563	1.28832	1.31323
NM_000054	AVPR2	1.3565	1.15733	1.26513
NM_004048	B2M	1.29319	1.30445	1.23076
NM_006876	B3GNT6	1.40509	1.2702	1.27738
NM_003779	B4GALT3	1.53113	1.32267	1.72376
NM_138992	BACE2	1.91513	1.23345	2.04371
NM_018842	BAIAP2L1	1.34149	1.19389	1.58587
NM_080686	BAT2	1.2888	1.16359	2.16582
NM_080703	BAT3	1.81612	1.18519	1.69773
NM_080702	BAT3	1.31674	1.32219	1.85067
NM_001190	BCAT2	1.38734	1.23783	1.60119
NM_005881	BCKDK	1.85167	1.2751	2.12299
NM_138578	BCL2L1	2.07354	1.30334	1.61978
NM_017745	BCOR	1.44538	1.17411	1.42864
NM_016561	BFAR	2.16598	1.43539	1.44815
NM_001031827	BOLA2	1.485	1.19817	1.3741
NM_015201	BOP1	1.51678	1.18645	1.48676
NM_199191	BRE	2.05296	1.32359	1.57153
NM_199192	BRE	1.78995	1.31893	1.69624
NM_015379	BRI3	1.36288	1.29111	1.50522
NM_015695	BRPF3	1.19043	1.24355	1.52544
NM_001007246	BRWD1	1.53954	1.31762	1.56312
NM_001011885	BTBD1	1.71399	1.18298	1.25678
		PULL-DOWN DATA
RefSeq Accession	Gene Name	MM96L Fold Change Upregulated vs SCR Control	MM253 Fold Change Upregulated vs SCR Control	HT144 Fold Change Upregulated vs SCR Control
NM_017797	BTBD2	1.56299	1.26586	2.10752
NM_014962	BTBD3	1.33804	1.26375	1.54461
NM_001731	BTG1	1.48367	1.17311	1.23104
NM_006806	BTG3	1.92523	1.24847	1.18313
NM_147147	BVES	5.22105	1.79295	13.5511
NM_014038	BZW2	1.58607	1.34641	1.25262
NM_025125	C10orf57	1.215	1.19345	1.56522
NM_014206	C11orf10	1.48908	1.25768	2.56779
NM_022338	C11orf24	1.49059	1.16862	1.66677
NM_145018	C11orf82	1.42512	1.22691	1.45308
NM_024738	C12orf49	2.05699	1.16068	1.22594
NM_025138	C13orf23	1.4929	1.17347	1.71662
NM_001071775	C13orf37	1.83408	1.24177	2.1798
NM_016468	C14orf112	1.38692	1.30951	2.15511
NM_080664	C14orf126	1.1785	1.18918	1.28985
NM_016472	C14orf129	1.31493	1.18556	1.4701
NM_022495	C14orf135	1.33065	1.2293	1.32425
NM_031210	C14orf156	1.27534	1.29116	2.13616
NR_023922	C14orf167	1.91078	1.19293	2.04722
NR_023921	C14orf167	1.20512	1.20167	1.44377
NM_004894	C14orf2	1.28359	1.16413	1.65789
NM_015492	C15orf39	1.59568	1.1823	1.60242
NM_032499	C15orf41	2.03254	1.34049	2.1479
NM_052849	C15orf57	3.81302	1.2422	2.34709
NM_001080791	C15orf57	2.1463	1.27574	2.73381
NM_001039476	C16orf35	1.50786	1.28771	2.50269
NM_024598	C16orf57	1.82648	1.18198	1.71466
NM_024683	C17orf42	1.16153	1.15877	1.16823
NM_001077498	C17orf63	1.67973	1.18243	1.64693
NM_018149	C17orf71	1.53458	1.26747	1.3641
NM_001008239	C18orf25	1.59848	1.17937	1.47115
NM_013326	C18orf8	1.54113	1.23518	1.22523
NM_024069	C19orf50	1.54625	1.20448	1.45137
NM_016145	C19orf56	1.51283	1.2708	2.0581
NM_207356	C1orf174	1.49508	1.22818	1.27993
NM_032324	C1orf57	1.15786	1.24611	1.17599
NM_144580	C1orf85	2.01816	1.39349	1.97378
NM_182533	C1orf86	1.28651	1.28874	2.30827
NM_152371	C1orf93	1.18652	1.21423	1.16075
NM_001212	C1QBP	2.36031	1.40323	2.08771
NM_016470	C20orf111	1.19023	1.47048	1.76135
NM_199181	C20orf117	1.29654	1.21534	1.77779
NM_199483	C20orf24	1.43467	1.16931	1.2012
NM_018840	C20orf24	1.23168	1.16779	1.30711
NM_001039140	C20orf27	1.62123	1.17818	1.58245
NM_001009923	C20orf30	2.10645	1.34309	1.91144
NM_001009924	C20orf30	1.94326	1.40702	1.94315
NM_032261	C21orf56	1.19039	1.23317	1.49334
NM_031444	C22orf13	1.86436	1.22155	1.82493
NM_015680	C2orf24	1.34287	1.26358	1.16193
NM_015702	C2orf25	1.80092	1.30263	1.51937
NM_080592	C2orf28	1.59614	1.15058	1.34577
NM_021925	C2orf43	1.29839	1.20662	1.2758
NM_025203	C2orf44	1.66235	1.26257	1.5294
NM_024520	C2orf47	1.90712	1.36474	1.23027
NM_001013663	C2orf79	3.54024	1.87917	10.0432
NM_152531	C3orf21	1.5078	1.33129	1.91681
NM_173654	C3orf64	1.9148	1.84842	3.16792
NM_032313	C4orf14	1.70107	1.31105	1.27114
NM_016613	C4orf18	1.6982	1.25974	1.5023
NM_018356	C5orf22	1.94934	1.30783	1.18786
NM_032412	C5orf32	1.47882	1.3229	1.87907
NM_032385	C5orf4	3.16878	1.38753	6.17443
NM_175921	C5orf51	2.50061	1.54411	2.03836
NM_001008704	C6orf1	1.82537	1.32533	2.84166
NM_052831	C6orf192	1.27344	1.23353	1.33784
NM_030939	C6orf62	1.66125	1.29145	1.40097
NM_024315	C7orf23	1.16948	1.18272	1.15764
NM_138446	C7orf30	1.6497	1.46669	1.80355
		PULL-DOWN DATA
RefSeq Accession	Gene Name	MM96L Fold Change Upregulated vs SCR Control	MM253 Fold Change Upregulated vs SCR Control	HT144 Fold Change Upregulated vs SCR Control
NM_017994	C7orf42	1.80642	1.21623	1.51346
NM_053279	C8orf13	2.53477	1.27552	1.7122
NM_023080	C8orf33	1.81361	1.36422	1.48898
NM_016446	C9orf127	1.19256	1.16198	1.43884
NM_153045	C9orf91	1.6807	1.31461	1.35224
NM_138793	CANT1	1.42574	1.32695	1.51834
NM_006366	CAP2	1.96531	1.3409	1.54622
NM_001749	CAPNS1	2.26491	1.31832	1.80642
NM_004930	CAPZB	1.74042	1.28927	1.53204
NM_007359	CASC3	3.45036	1.77169	18.1871
NM_032983	CASP2	1.25931	1.28699	1.50226
NM_032982	CASP2	1.49677	1.28017	1.95328
NM_001753	CAV1	2.39757	1.25232	1.82551
NM_003655	CBX4	1.2014	1.18451	1.32157
NM_199246	CCNG1	1.74008	1.23552	1.38069
NM_006835	CCNI	4.37264	1.38179	3.58553
NM_139029	CD151	1.42323	1.17537	1.3791
NM_001039490	CD151	1.29723	1.19644	1.39892
NM_139030	CD151	1.28207	1.19882	1.89415
NM_006016	CD164	1.81904	1.35676	1.22918
NM_001024736	CD276	1.61181	1.30997	1.93953
NM_001001392	CD44	1.93651	1.27875	1.68042
NM_001779	CD58	1.59922	1.17541	1.4216
NM_000611	CD59	1.2495	1.23161	1.23223
NM_004356	CD81	2.59339	1.23219	1.98761
NM_078481	CD97	1.23474	1.17022	1.67719
NM_080668	CDCA5	1.3233	1.38849	2.0264
NM_003818	CDS2	1.72222	1.16079	1.20293
NM_001024912	CEACAM1	1.27398	2.02767	1.26921
NM_001042426	CENPA	1.68821	1.23075	1.6658
NM_018132	CENPQ	1.49442	1.26097	1.32364
NM_014914	CENTG2	1.57367	1.24792	1.23562
NM_005441	CHAF1B	1.44294	1.25699	1.46175
NM_213720	CHCHD10	1.9632	1.20631	2.88707
NM_016139	CHCHD2	2.55667	1.29369	2.11585
NM_005197	CHES1	6.20248	1.75455	5.95818
NM_004067	CHN2	1.33743	1.2601	1.16229
NM_017444	CHRAC1	1.84517	1.26244	1.29831
NM_130468	CHST14	1.56426	1.21224	1.71931
NM_032830	CIRH1A	2.27435	1.35683	2.49196
NM_018464	CISD1	1.62458	1.23863	1.25878
NM_006079	CITED2	1.47536	1.17344	1.19501
NM_001008938	CKAP5	1.24003	1.17379	1.28628
NM_001823	CKB	1.22156	1.27228	2.338
NM_001015001	CKMT1A	1.36497	1.25732	1.19017
NM_001826	CKS1B	1.69469	1.24013	1.71751
NM_001827	CKS2	1.49154	1.60563	2.04454
NM_012129	CLDN12	1.58974	1.31366	1.3696
NM_001040181	CLDND1	2.09233	1.2627	1.41583
NM_015226	CLEC16A	1.28129	1.22115	1.54308
NM_015526	CLIP3	1.33812	1.19158	1.7894
NM_000086	CLN3	1.15412	1.18562	1.34778
NM_001293	CLNS1A	1.53212	1.22032	1.26081
NM_001294	CLPTM1	2.0424	1.25627	2.45826
NM_052995	CLRN1	1.4838	1.22765	1.56183
NM_181472	CMTM7	2.06301	1.25759	3.75992
NM_178868	CMTM8	2.0421	1.29674	2.29319
NM_018235	CNDP2	1.73147	1.15515	1.15262
NM_005776	CNIH	1.57999	1.39926	1.89469
NM_201277	CNN2	3.56358	1.27497	4.74358
NM_017623	CNNM3	1.21089	1.19252	1.35075
NM_018366	CNO	1.21762	1.37962	1.67468
NM_014516	CNOT3	1.33384	1.15097	1.30468
NM_013354	CNOT7	1.84376	1.23457	1.18246
NM_004779	CNOT8	1.59904	1.20565	1.31235
NM_016094	COMMD2	1.46858	1.39865	1.18606
NM_014186	COMMD9	1.76794	1.18955	1.64778
NM_007310	COMT	1.34656	1.27821	1.34333
NM_016451	COPB1	1.92388	1.17327	1.51955
		PULL-DOWN DATA
RefSeq Accession	Gene Name	MM96L Fold Change Upregulated vs SCR Control	MM253 Fold Change Upregulated vs SCR Control	HT144 Fold Change Upregulated vs SCR Control
NM_199444	COPE	1.43758	1.18479	1.20196
NM_016128	COPG	1.48159	1.33536	1.41612
NM_022730	COPS7B	1.18229	1.17363	1.68024
NM_006710	COPS8	2.07261	1.31484	1.60519
NM_021149	COTL1	1.87497	1.24342	2.00759
NM_004373	COX6A1	1.31801	1.21805	2.70344
NM_001304	CPD	1.36188	1.15363	1.43793
NM_003909	CPNE3	1.86971	1.15622	1.18604
NM_194071	CREB3L2	5.52674	1.75719	7.1044
NM_182898	CREB5	1.32902	1.31839	1.47137
NM_003851	CREG1	2.5992	1.37877	2.49403
NM_019095	CRLS1	1.53961	1.23471	1.20578
NM_006371	CRTAP	2.63724	1.46971	2.71733
NM_004077	CS	2.1422	1.17941	2.20297
NM_001316	CSE1L	3.32093	1.58261	3.3412
NM_004383	CSK	1.87901	1.22341	2.13566
NM_001895	CSNK2A1	1.48971	1.27043	1.62493
NM_001896	CSNK2A2	1.42012	1.19627	1.29103
NM_000099	CST3	1.92107	1.34898	2.55406
NM_000100	CSTB	1.82431	1.27043	2.01112
NM_021198	CTDSP1	1.49121	1.18419	1.58921
NM_005730	CTDSP2	1.60741	1.33531	2.13591
NM_000308	CTSA	1.2561	1.23806	1.55367
NM_001814	CTSC	1.40946	1.5991	1.15873
NM_004390	CTSH	1.5624	1.24209	1.46667
NM_206833	CTXN1	1.70457	1.15332	1.39319
NM_003591	CUL2	1.33521	1.28645	1.47535
NM_001014840	CUTA	1.63247	1.18998	1.6177
NM_001014838	CUTA	2.19907	1.3917	1.894
NM_001122716	CXorf64	1.60435	1.27988	1.19957
NM_016243	CYB5R1	1.47138	1.29894	1.6835
NM_007326	CYB5R3	3.03959	1.25788	2.19755
NM_153611	CYBASC3	1.71752	1.16239	1.45084
NM_014376	CYFIP2	2.08514	1.1781	1.7306
NM_177538	CYP20A1	1.34113	1.29116	1.53488
NM_001343	DAB2	2.00519	1.16192	1.40173
NM_145056	DACT3	1.21919	1.18066	1.52253
NM_001344	DAD1	2.19727	1.28866	1.91049
NM_014764	DAZAP2	2.44315	1.38436	1.76335
NM_005828	DCAF7	2.03193	1.20951	1.65551
NM_016221	DCTN4	1.72104	1.27328	1.52791
NM_012137	DDAH1	2.11743	1.17389	1.40481
NM_003887	DDEF2	1.20058	1.41333	1.77512
NM_013993	DDR1	1.17573	1.16712	1.65608
NM_001355	DDT	1.56629	1.27516	1.79155
NM_016355	DDX47	1.41775	1.34013	1.25083
NM_133328	DEDD2	2.09605	1.31382	2.39204
NM_003676	DEGS1	1.938	1.28872	1.6787
NM_017779	DEPDC1	1.48329	1.19415	1.26043
NM_018369	DEPDC1B	1.45276	1.21581	1.31603
NM_024295	DERL1	1.82268	1.15135	1.42013
NM_080916	DGUOK	1.5908	1.21951	1.97187
NM_001358	DHX15	1.4365	1.35771	1.7075
NM_014473	DIMT1L	1.75777	1.29183	1.42281
NM_173602	DIP2B	1.98038	1.28823	1.7476
NM_016941	DLL3	1.49153	1.29361	1.84637
NM_006145	DNAJB1	1.37955	1.25036	1.65185
NM_012266	DNAJB5	1.23939	1.25214	1.31069
NM_018981	DNAJC10	1.17418	1.18066	1.16762
NM_013238	DNAJC15	2.53886	1.5582	3.71102
NM_052951	DNTTIP1	1.35401	1.23088	1.38272
NM_033407	DOCK7	2.16716	1.20134	1.25473
NM_020438	DOLPP1	1.4488	1.15549	1.51035
NM_017613	DONSON	1.29692	1.16081	1.51043
NM_206831	DPH3	1.15271	1.35123	1.59654
NM_001047434	DPH3	1.17604	1.31908	1.65619
NM_006052	DSCR3	1.46556	1.35919	1.59122
NM_001943	DSG2	1.48218	1.22411	1.24644
NM_015343	DULLARD	2.05337	1.3519	4.08906
		PULL-DOWN DATA
RefSeq Accession	Gene Name	MM96L Fold Change Upregulated vs SCR Control	MM253 Fold Change Upregulated vs SCR Control	HT144 Fold Change Upregulated vs SCR Control
NM_003584	DUSP11	1.75745	1.40585	1.35925
NM_007026	DUSP14	1.81586	1.37041	2.12212
NM_001025249	DUT	1.9059	1.17925	1.51409
NM_017653	DYM	2.17146	1.18444	1.41811
NM_014183	DYNLRB1	1.56084	1.35855	1.90315
NM_024680	E2F8	1.31645	1.15454	1.93505
NM_007265	ECD	1.53847	1.27974	1.17039
NM_004092	ECHS1	1.86017	1.26005	1.58045
NM_018098	ECT2	1.17355	1.47149	1.67782
NM_021783	EDA2R	1.96007	1.43604	1.26123
NM_014674	EDEM1	1.89255	1.23805	1.64674
NM_000115	EDNRB	1.5652	1.44973	1.18533
NM_001402	EEF1A1	2.06332	1.70971	1.45666
NM_004429	EFNB1	1.63838	1.44181	2.53583
NM_004247	EFTUD2	1.57237	1.22845	1.46022
NM_005801	EIF1	1.61431	1.33242	1.71242
NM_005875	EIF1B	1.62136	1.29671	1.43808
NM_001414	EIF2B1	1.74186	1.29049	1.97202
NM_012199	EIF2C1	1.2072	1.30343	1.27585
NM_003754	EIF3F	2.15539	1.88691	2.98322
NM_013234	EIF3K	1.92455	1.4225	1.69935
NM_016091	EIF3L	1.87722	1.3189	1.60039
NM_006360	EIF3M	2.25165	1.92909	1.85414
NM_001416	EIF4A1	2.05807	1.23281	1.44567
NM_004096	EIF4EBP2	1.8411	1.19846	1.39402
NM_001418	EIF4G2	2.00577	1.43289	1.67589
NM_005229	ELK1	2.05164	1.29521	1.69078
NM_021204	ENOPH1	1.80219	1.38918	1.17776
NM_001430	EPAS1	1.31911	1.18029	1.18031
NM_005702	ERAL1	1.81424	1.18291	2.41229
NM_198398	ERGIC3	1.52568	1.32942	1.74388
NM_153332	ERI1	1.3763	1.25819	1.35057
NM_001017420	ESCO2	2.93846	1.37233	3.61542
NM_015292	ESYT1	1.42781	1.22827	3.20744
NM_001986	ETV4	1.67021	1.34694	2.14837
NM_004454	ETV5	1.98113	1.22562	2.01385
NM_018199	EXD2	1.18281	1.21109	1.21891
NM_000401	EXT2	1.47693	1.34033	1.54271
NM_001439	EXTL2	1.45599	1.22213	1.60152
NM_012151	F8A1	1.48079	1.15659	1.31008
NM_005449	FAIM3	1.9986	1.23382	1.80724
NM_173511	FAM117B	2.89568	1.33168	2.68279
NM_033446	FAM125B	1.32252	1.18359	1.43797
NM_001078171	FAM127A	2.10845	1.26144	2.13027
NM_001078172	FAM127B	1.55718	1.18176	2.20623
NM_032648	FAM167B	1.39783	1.24255	1.53333
NM_032042	FAM172A	1.24215	1.15674	1.15753
NM_006589	FAM189B	1.92738	1.48025	2.99923
NM_024792	FAM57A	1.704	1.40201	2.31535
NM_001135811	FAM60A	1.49612	1.73783	1.43738
NM_024519	FAM65A	1.19193	1.24353	2.46172
NM_030919	FAM83D	2.03627	1.23915	1.86084
NM_024622	FASTKD1	1.34765	1.1946	1.21492
NM_014929	FASTKD2	1.32797	1.22097	1.18598
NM_024091	FASTKD3	1.23007	1.28267	1.22672
NM_024963	FBXL18	1.7051	1.30343	1.7798
NM_032875	FBXL20	1.74712	1.19624	2.92901
NM_015176	FBXO28	1.55031	1.1813	1.31515
NM_001033024	FBXO7	1.66424	1.43481	2.35504
NM_004462	FDFT1	1.79961	1.2278	1.20009
NM_018708	FEM1A	2.05309	1.197	1.92263
NM_015322	FEM1B	1.4811	1.19648	1.27295
NM_005102	FEZ2	1.49267	1.26627	1.39527
NM_004463	FGD1	1.47269	1.18923	1.59419
NM_002006	FGF2	1.19109	1.29777	1.37069
NM_001004358	FGFRL1	2.58378	3.12065	17.0652
NM_201557	FHL2	1.84974	1.73231	2.36347
NM_201555	FHL2	1.41644	1.49419	1.79843
NM_004214	FIBP	1.98504	1.3077	1.86455
		PULL-DOWN DATA
RefSeq Accession	Gene Name	MM96L Fold Change Upregulated vs SCR Control	MM253 Fold Change Upregulated vs SCR Control	HT144 Fold Change Upregulated vs SCR Control
NM_000801	FKBP1A	2.26021	1.24139	1.78893
NM_054014	FKBP1A	1.58262	1.19936	1.67269
NM_152424	FLJ39827	3.34162	1.3052	5.39073
NM_024619	FN3KRP	1.27127	1.19207	1.57359
NM_001079673	FNDC3A	1.41978	1.33268	1.45965
NM_001135095	FNDC3B	1.9745	1.62526	2.32693
NM_022763	FNDC3B	2.27486	1.76911	2.44955
NM_005252	FOS	1.29882	1.23788	1.65998
NM_004472	FOXD1	1.78826	1.18319	1.72117
NM_014947	FOXJ3	1.24264	1.1666	1.30916
NM_002158	FOXN2	1.91387	1.44111	1.80441
NM_001085471	FOXN3	1.81665	1.42346	1.47153
NM_024955	FOXRED2	1.57503	1.21215	1.67601
NM_014489	FRAG1	1.40882	1.26326	1.50898
NM_152330	FRMD6	1.55681	1.15799	2.22409
NR_002201	FTHL3	1.92687	1.241	1.47176
NM_000146	FTL	2.03664	1.16671	1.4086
NM_014164	FXYD5	1.55508	1.28397	2.26922
NM_144779	FXYD5	1.82623	1.18725	2.27066
NM_138387	G6PC3	1.92356	1.24168	2.99889
NM_181427	GABPB1	1.27981	1.19137	1.44649
NM_016655	GABPB2	1.58872	1.23726	1.6674
NM_000156	GAMT	1.21765	1.17546	1.5349
NM_002046	GAPDH	2.16825	1.2563	2.96062
NM_002047	GARS	2.03972	1.2392	1.8369
NM_001005742	GBA	1.34118	1.23415	1.25589
NM_002061	GCLM	2.21527	1.26397	1.56961
NM_001493	GDI1	1.20389	1.34964	1.64208
NM_202468	GIPC1	1.18223	1.17804	1.4392
NM_001014999	GIYD1	1.19513	1.2028	1.19143
NM_024044	GIYD2	1.29774	1.34274	1.17492
NM_000404	GLB1	1.20725	1.24986	2.17114
NM_001079811	GLB1	1.34255	1.25578	2.23772
NM_015554	GLCE	1.18628	1.4211	1.2423
NM_014905	GLS	1.48265	1.16824	1.33733
NM_016433	GLTP	1.71422	1.24606	1.32124
NM_005271	GLUD1	1.6455	1.29176	1.25656
NM_004124	GMFB	2.10478	1.19081	1.53934
NM_003875	GMPS	1.77716	1.51183	1.39984
NM_002070	GNAI2	1.96765	1.15378	1.96652
NM_138736	GNAO1	1.17797	1.15404	1.46686
NM_006578	GNB5	1.75585	1.16819	1.29605
NM_001098721	GNG4	1.52142	1.32651	1.5168
NM_014236	GNPAT	1.46161	1.18771	1.39703
NM_005471	GNPDA1	2.84296	1.25869	2.55409
NM_002076	GNS	1.86424	1.44519	1.80313
NM_022130	GOLPH3	1.63273	1.3298	1.2662
NM_016072	GOLT1B	1.96028	1.20071	1.58041
NM_002079	GOT1	2.08381	1.2383	1.35511
NM_000175	GPI	2.71679	1.40406	2.38301
NM_001001995	GPM6B	2.38366	1.45744	1.16106
NM_007266	GPN1	1.64232	1.15719	1.61222
NM_032777	GPR124	1.15015	1.1708	1.23727
NM_003272	GPR137B	1.63897	1.56037	1.75203
NM_201525	GPR56	2.39033	1.58454	2.92347
NM_201524	GPR56	2.33898	1.36846	3.65144
NM_001009184	GRINA	1.66557	1.34908	1.69872
NM_000837	GRINA	1.60842	1.2251	2.02074
NM_004492	GTF2A2	1.37122	1.26159	1.70472
NR_002206	GTF2IP1	1.19275	1.42196	1.74594
NM_002097	GTF3A	2.01097	1.19366	2.06356
NM_004130	GYG1	2.32009	1.23032	1.73323
NM_005327	HADH	1.90698	1.30239	1.61317
NM_000183	HADHB	1.84444	1.22723	1.31231
NM_006118	HAX1	1.4967	1.16551	1.36148
NM_005334	HCFC1	1.59562	1.20204	1.86544
NM_006037	HDAC4	1.35488	1.30208	1.2286
NM_016063	HDDC2	1.74028	1.32018	1.72773
NM_004494	HDGF	1.77385	1.20367	1.4251
		PULL-DOWN DATA
RefSeq Accession	Gene Name	MM96L Fold Change Upregulated vs SCR Control	MM253 Fold Change Upregulated vs SCR Control	HT144 Fold Change Upregulated vs SCR Control
NM_012080	HDHD1A	2.01299	1.25557	1.84651
NM_032558	HIATL1	2.02981	1.26325	1.64217
NM_138820	HIGD2A	1.93716	1.19146	2.14428
NM_022740	HIPK2	1.56923	1.31209	1.58297
NM_002116	HLA-A	1.23483	1.31226	1.51264
NM_145899	HMGA1	1.7956	1.40884	1.3749
NM_003484	HMGA2	1.15056	1.23994	1.45283
NM_003483	HMGA2	1.15301	1.30898	2.34186
NM_032383	HPS3	4.53767	1.80621	7.17775
NM_016142	HSD17B12	1.76179	1.2748	1.35789
NM_016299	HSPA14	1.38494	1.15409	1.22256
NM_001540	HSPB1	2.22912	1.19752	2.13239
NM_012267	HSPBP1	1.48407	1.26574	1.26858
NR_023919	HSPC157	1.19314	1.32282	1.19508
NR_023918	HSPC157	1.21893	1.19516	1.20747
NM_002775	HTRA1	1.64291	1.15132	1.35217
NM_002161	IARS	2.05887	1.37033	2.07157
NM_016513	ICK	1.49684	1.24459	1.78944
NM_002167	ID3	1.38784	1.15989	1.84767
NM_005896	IDH1	1.61122	1.44608	1.62368
NM_000202	IDS	1.64237	1.15358	1.62211
NM_006123	IDS	1.36926	1.19837	1.53655
NM_001136265	IFFO2	1.38505	1.31113	1.38844
NM_021034	IFITM3	2.52065	1.23571	2.69664
NM_005534	IFNGR2	1.49841	1.18758	1.86481
NM_002182	IL1RAP	1.3004	1.26889	1.54256
NM_198336	INSIG1	2.95999	1.42718	1.89717
NM_023015	INTS3	1.32991	1.22884	1.30943
NM_014425	INVS	3.51568	1.51461	5.20739
NM_024658	IPO4	1.48842	1.25833	1.44053
NM_018085	IPO9	1.51614	1.46552	1.95518
NM_003749	IRS2	1.30586	1.22082	1.5655
NM_024710	ISOC2	1.25531	1.1665	1.51319
NM_002205	ITGA5	1.17572	1.23942	1.86264
NM_002213	ITGB5	1.54763	1.21157	1.62306
NM_021999	ITM2B	2.02913	1.2554	1.61036
NM_001012516	ITM2C	1.3393	1.1621	1.19822
NM_033397	ITPRIP	1.73143	1.27008	1.39833
NM_032801	JAM3	1.77074	1.45809	1.97587
NM_175061	JAZF1	2.08673	1.21047	1.27141
NM_006694	JTB	1.78631	1.30412	1.68857
NM_003884	KAT2B	1.53509	1.26545	1.91636
NM_001014380	KATNAL1	4.20357	1.82298	5.85087
NM_005886	KATNB1	1.28693	1.25079	2.4719
NM_001034914	KCNIP3	2.44087	1.40459	2.49798
NM_153331	KCTD6	1.20611	1.15527	1.4375
NM_006801	KDELR1	1.99174	1.28114	2.04045
NM_014761	KIAA0174	1.19195	1.24063	1.38805
NM_014846	KIAA0196	1.54827	1.41169	1.34845
NM_014774	KIAA0494	1.77357	1.33792	2.04945
NM_001040715	KIAA0895L	1.89608	2.94456	9.63326
NM_001018000	KIAA1026	1.26105	1.21303	1.26233
NM_001079685	KIAA1191	1.38067	1.26435	1.3397
NM_020444	KIAA1191	1.29004	1.16818	1.37177
NM_015074	KIF1B	2.60938	1.30616	1.95383
NM_017658	KLHL28	1.19044	1.27357	1.35233
NM_002266	KPNA2	2.01817	1.2558	1.44366
NM_138417	KTI12	1.39856	1.15829	1.38566
NM_002294	LAMP2	1.75839	1.46862	1.27266
NM_006055	LANCL1	1.2815	1.25915	1.19265
NM_018407	LAPTM4B	2.41228	1.84607	1.88464
NM_004737	LARGE	1.29366	1.27347	1.62995
NM_015155	LARP4B	1.60782	1.17287	1.56249
NM_022075	LASS2	1.38094	1.19496	1.81579
NM_182551	LCLAT1	1.59132	1.15348	1.58443
NM_001002257	LCLAT1	2.16129	1.32484	1.89482
NM_001135239	LDHA	1.65205	1.1545	1.18067
NM_016269	LEF1	1.6617	1.21668	1.51997
NM_018192	LEPREL1	2.25748	1.46539	9.51532
		PULL-DOWN DATA
RefSeq Accession	Gene Name	MM96L Fold Change Upregulated vs SCR Control	MM253 Fold Change Upregulated vs SCR Control	HT144 Fold Change Upregulated vs SCR Control
NM_005567	LGALS3BP	1.21327	1.31913	1.52021
NM_001008530	LGMN	1.38171	1.29489	1.44277
NM_004987	LIMS1	1.15854	1.25385	1.22071
NM_004862	LITAF	2.97699	1.45627	1.82837
NM_022458	LMBR1	1.70137	1.31277	1.25318
NM_018368	LMBRD1	1.29743	1.22806	1.32733
NM_001134693	LOC100128731	1.5811	1.27958	2.37926
NM_001017980	LOC203547	2.69902	1.22269	2.11558
NM_199337	LOC374395	1.90793	1.2653	2.55696
NR_002144	LOC407835	1.22297	1.2311	1.59921
XM_929503	LOC646567	1.95897	1.40935	2.21822
NR_003040	LOC649946	1.35417	1.58416	1.89309
NM_005578	LPP	4.62471	1.53351	6.39339
NM_024509	LRFN3	1.53826	1.21692	2.5135
NM_014045	LRP10	1.5849	1.18717	1.54463
NM_144598	LRRC28	2.0133	1.27376	2.51779
NM_052940	LRRC42	1.79649	1.16556	1.30325
NM_001099678	LRRC58	2.05464	1.17559	1.65124
NM_012322	LSM5	1.77251	1.31734	1.69212
NM_002346	LY6E	2.28164	1.2578	2.04842
NM_006330	LYPLA1	1.36126	1.25293	1.43671
NM_020408	LYRM4	1.48091	1.21245	1.27631
NM_001001660	LYRM5	1.30313	1.15356	1.39872
NM_181705	LYRM7	4.16518	1.37675	2.419
NM_153374	LYSMD2	1.69137	1.27975	2.18207
NM_014628	MAD2L1BP	1.73611	1.35267	1.42698
NM_005882	MAEA	1.46833	1.44817	1.37895
NM_021048	MAGEA10	1.4021	1.15173	1.46028
NM_005367	MAGEA12	1.21122	1.32947	1.52881
NM_175868	MAGEA6	1.15944	1.1638	1.15788
NM_001005332	MAGED1	2.26063	1.39384	1.77238
NM_006986	MAGED1	1.81834	1.2131	1.43593
NM_018174	MAP1S	1.67935	1.20289	1.57334
NM_030662	MAP2K2	1.45831	1.21391	1.379
NM_015093	MAP3K7IP2	1.24882	1.15927	1.15252
NM_138957	MAPK1	1.46804	1.29049	1.38333
NM_002746	MAPK3	1.59007	1.18257	1.97628
NM_001040056	MAPK3	1.67526	1.18842	1.64445
NM_023009	MARCKSL1	1.77684	1.34322	1.52475
NM_138395	MARS2	1.3406	1.20082	1.15358
NM_207296	MBNL1	1.61933	1.1718	1.36129
NM_144778	MBNL2	1.56977	1.25202	1.18912
NM_024298	MBOAT7	1.45204	1.22136	1.73129
NM_014060	MCTS1	1.78986	1.28474	1.50118
NM_005917	MDH1	2.37904	1.56397	1.21576
NM_002395	ME1	1.39817	1.24029	1.51668
NM_002396	ME2	1.74087	1.22704	1.43071
NM_005481	MED16	1.91869	1.17206	1.76847
NM_004275	MED20	1.74041	1.1803	1.55524
NM_017592	MED29	1.74686	1.20821	1.16226
NM_080651	MED30	1.2876	1.18793	1.2188
NM_016060	MED31	1.73433	1.27851	2.19155
NM_005466	MED6	1.71831	1.19165	1.88653
NM_002397	MEF2C	2.36354	1.21569	3.80666
NM_015955	MEMO1	1.5917	1.21216	1.42311
NM_130799	MEN1	1.38637	1.21401	1.35349
NM_015143	METAP1	1.31919	1.22252	1.32156
NM_024042	METRN	1.23361	1.17842	1.34495
NM_001077180	METTL9	1.2992	1.39931	1.20265
NM_016025	METTL9	1.56968	1.48042	1.32157
NM_054013	MGAT4B	1.308	1.22707	1.98899
NM_015246	MGRN1	2.08395	1.91103	3.64744
NM_004528	MGST3	1.82602	1.41512	1.78228
NM_002415	MIF	1.71471	1.22464	2.27356
NR_031597	MIR1228	1.88652	1.26148	1.69037
NR_030313	MIR586	1.74378	1.22012	1.44573
NM_199054	MKNK2	1.19931	1.26815	1.20519
NM_005439	MLF2	1.48337	1.38792	1.62042
NM_012329	MMD	2.30222	1.28917	1.77483
		PULL-DOWN DATA
RefSeq Accession	Gene Name	MM96L Fold Change Upregulated vs SCR Control	MM253 Fold Change Upregulated vs SCR Control	HT144 Fold Change Upregulated vs SCR Control
NM_002437	MPV17	1.7802	1.19621	2.49327
NM_145255	MRPL10	1.83719	1.3725	2.00925
NM_002949	MRPL12	1.27549	1.21895	1.56871
NM_014078	MRPL13	1.67909	1.41433	1.43975
NM_007208	MRPL3	1.55682	1.16751	1.23418
NM_146387	MRPL4	1.43635	1.22968	1.42781
NM_020409	MRPL47	1.26735	1.31083	1.26257
NM_014046	MRPS18B	1.78411	1.1938	1.82933
NM_016034	MRPS2	1.7901	1.28167	2.14394
NM_016640	MRPS30	3.0267	1.19609	1.47364
NM_032476	MRPS6	1.60381	1.31531	1.57386
NM_016542	MST4	1.22734	1.19509	1.3402
NM_015440	MTHFD1L	1.41814	1.16065	1.32561
NM_001040446	MTMR12	1.62242	1.15259	1.24833
NM_004687	MTMR4	1.26669	1.26722	1.68998
NM_145808	MTPN	2.42863	1.22683	1.36029
NM_033375	MYO1C	1.54027	1.17219	1.64633
NM_001012643	MYPOP	1.24141	1.25294	3.15882
NM_006766	MYST3	1.85634	5.94244	2.6853
NM_001018160	NAE1	1.61372	1.32959	1.73338
NM_020443	NAV1	1.5916	1.16497	3.54021
NM_145117	NAV2	1.65072	1.23749	1.32574
NM_005380	NBL1	1.6969	1.373	1.50203
NM_182744	NBL1	1.85398	1.37739	1.8618
NM_001040626	NCALD	1.31291	1.37137	1.29465
NM_014284	NCDN	7.26011	5.27023	16.9904
NM_003581	NCK2	2.13848	1.21086	6.37883
NM_005437	NCOA4	2.25711	1.26971	1.67981
NR_015427	NCRNA00094	1.5022	1.28835	1.49779
NM_199069	NDUFAF3	2.07618	1.32562	1.72645
NM_002499	NEO1	1.18685	1.21899	1.34758
NM_018092	NETO2	1.38544	1.21439	1.19783
NM_000434	NEU1	1.46346	1.15448	1.30083
NM_021824	NIF3L1	1.61186	1.26809	1.62974
NM_003634	NIPSNAP1	1.62824	1.28149	1.55891
NM_020202	NIT2	1.26201	1.35801	1.38842
NM_016231	NLK	1.64842	1.30925	1.74815
NM_021077	NMB	1.38635	1.19028	1.27792
NM_015938	NMD3	1.60002	1.54845	1.76906
NM_015039	NMNAT2	1.54375	1.1981	3.30804
NM_024078	NOC4L	1.18566	1.16449	1.53861
NM_015462	NOL11	1.38705	1.31522	1.77244
NM_014287	NOMO1	1.2461	1.30626	1.48498
NM_018648	NOP10	1.78871	1.33085	2.10708
NM_002514	NOV	1.27506	1.24689	1.15035
NM_006310	NPEPPS	1.33737	1.18003	1.28009
NM_006993	NPM3	1.42997	1.18659	1.49985
NM_017455	NPTN	1.89369	1.17545	1.96916
NM_012428	NPTN	1.45778	1.39244	1.67468
NM_021005	NR2F2	1.55334	1.22713	1.55692
NM_002525	NRD1	1.17259	1.21555	1.21809
NM_018534	NRP2	1.78365	1.25279	2.32016
NM_201266	NRP2	1.56511	1.24006	2.51844
NM_201264	NRP2	1.75785	1.27595	3.36918
NM_017615	NSMCE4A	1.2263	1.16421	1.26732
NM_001002010	NT5C3	1.66646	1.23373	1.22939
NM_152729	NT5DC1	1.8497	1.43406	1.54646
NM_015135	NUP205	1.23219	1.29438	1.72042
NM_024057	NUP37	2.25991	1.43656	1.80178
NM_016553	NUP62	1.37652	1.16204	1.71216
NM_000274	OAT	2.30981	1.44333	1.29136
NM_000276	OCRL	1.6919	1.19452	1.87232
NM_002539	ODC1	1.65094	1.32343	1.37568
NR_002171	OR7E156P	1.38141	1.37333	1.53686
NM_021227	OSTC	2.06715	1.39226	2.04995
NM_005015	OXA1L	1.15188	1.22208	2.22467
NM_002568	PABPC1	2.03802	1.52649	1.44141
NM_003819	PABPC4	1.71526	1.2799	1.74138
NM_006452	PAICS	2.18012	1.22785	1.21601
		PULL-DOWN DATA
RefSeq Accession	Gene Name	MM96L Fold Change Upregulated vs SCR Control	MM253 Fold Change Upregulated vs SCR Control	HT144 Fold Change Upregulated vs SCR Control
NM_002577	PAK2	1.96479	1.24226	1.70637
NM_001014832	PAK4	1.53956	1.21513	1.4932
NM_024675	PALB2	1.27145	1.21831	1.18289
NM_138821	PAM	1.43483	1.26394	1.16417
NM_001040202	PAQR3	1.76927	1.25017	1.22832
NM_032510	PARD6G	1.527	1.4068	1.1824
NM_013327	PARVB	2.02525	1.35265	1.69986
NM_152716	PATL1	1.21587	1.31652	1.78276
NM_000281	PCBD1	1.40076	1.31584	1.34696
NM_006196	PCBP1	2.16736	1.20834	1.59782
NM_000532	PCCB	1.79578	1.18477	1.159
NM_005391	PDK3	1.99782	1.28288	1.39163
NM_020315	PDXP	2.05596	1.15135	2.25915
NM_020651	PELI1	1.28181	1.21262	1.43358
NM_148172	PEMT	1.751	1.18435	1.71483
NM_000285	PEPD	2.13326	1.41858	1.61436
NM_003846	PEX11B	1.59918	1.47789	2.09142
NM_002627	PFKP	1.65334	1.27819	1.34004
NM_002629	PGAM1	1.86177	1.52638	1.77706
NM_001029891	PGAM4	1.70325	1.24563	1.55252
NM_000291	PGK1	1.36274	1.45578	1.34309
NM_006667	PGRMC1	2.29668	1.31046	1.94502
NM_007350	PHLDA1	4.23846	1.76162	5.90695
NM_006608	PHTF1	1.18325	1.25572	1.33009
NM_015886	PI15	1.37516	1.17577	1.17105
NM_015937	PIGT	1.57982	1.39537	1.89327
NM_001042616	PIGY	1.93139	1.68116	1.57497
NM_182470	PKM2	2.07564	1.26349	1.83678
NM_182471	PKM2	2.17715	1.15905	1.8984
NM_002654	PKM2	1.82395	1.24137	1.35511
NM_022062	PKNOX2	1.90177	1.22849	1.25573
NM_002657	PLAGL2	1.36943	1.53503	2.06499
NM_000930	PLAT	1.42025	1.43339	1.32373
NM_021200	PLEKHB1	1.26089	1.16927	1.25957
NM_199478	PLP1	1.535	1.17954	1.45181
NM_021105	PLSCR1	2.29826	1.20491	1.42516
NM_006227	PLTP	1.20272	1.33169	1.23849
NM_182676	PLTP	1.3063	1.2165	1.90721
NM_022572	PNKD	1.50756	1.32594	1.6927
NM_002689	POLA2	1.31924	1.16237	1.4282
NM_000937	POLR2A	1.21867	1.24551	1.77621
NM_001099415	POM121C	1.9084	1.16068	3.74018
NM_017739	POMGNT1	1.56389	1.29536	1.76859
NM_000305	PON2	1.23885	1.36324	1.50629
NM_198202	POP5	1.3772	1.15622	1.49602
NM_022825	PORCN	4.39551	1.85276	8.50884
NM_176895	PPAP2A	1.52614	1.18549	1.61626
NM_005729	PPIF	1.31252	1.21947	1.17081
NM_152329	PPIL5	1.22875	1.16012	1.19142
NM_001008709	PPP1CA	1.39212	1.19508	1.56942
NM_002715	PPP2CA	2.01853	1.17359	1.63836
NM_021131	PPP2R4	1.39458	1.16875	1.46743
NM_005134	PPP4R1	1.17876	1.23532	1.75345
NM_002721	PPP6C	2.32283	1.22763	1.61319
NM_016076	PPPDE1	1.79203	1.26325	1.60612
NM_000310	PPT1	2.32429	1.19295	1.21401
NM_138717	PPT2	1.34369	1.223	1.5303
NM_152391	PQLC3	1.49782	1.28009	1.20629
NM_006793	PRDX3	2.98854	1.34203	2.40146
NM_006406	PRDX4	1.54387	1.49019	1.50541
NM_013397	PRICKLE4	1.26369	1.52974	1.51752
NM_003690	PRKRA	1.193	1.16115	1.22448
NM_001080121	PRNP	1.6659	1.31714	1.17152
NM_183079	PRNP	1.17049	1.29191	1.46616
NM_006445	PRPF8	2.98644	1.35339	2.86231
NM_002764	PRPS1	1.73745	1.27822	1.23921
NM_001039091	PRPS2	1.83506	1.33121	1.39674
NM_025263	PRR3	1.21199	1.23159	1.39887
NM_012486	PSEN2	1.19883	1.2021	1.18435
		PULL-DOWN DATA
RefSeq Accession	Gene Name	MM96L Fold Change Upregulated vs SCR Control	MM253 Fold Change Upregulated vs SCR Control	HT144 Fold Change Upregulated vs SCR Control
NM_002786	PSMA1	1.30914	1.24495	1.33658
NM_148976	PSMA1	1.65927	1.47584	1.44568
NM_002790	PSMA5	3.11358	1.35214	2.43907
NM_002794	PSMB2	2.14085	1.54403	2.3527
NM_002796	PSMB4	2.08857	1.44169	1.80953
NM_148919	PSMB8	1.16547	1.18006	1.43148
NM_002806	PSMC6	1.59671	1.28348	1.21222
NM_005805	PSMD14	1.53074	1.21358	1.17648
NM_014614	PSME4	2.4021	1.22509	2.00969
NM_020232	PSMG2	1.92155	1.58552	2.22042
NM_004878	PTGES	1.7462	1.23267	1.27118
NM_006601	PTGES3	1.97678	1.68271	1.4362
NM_198402	PTPLB	1.75216	1.15247	1.37051
NM_002827	PTPN1	2.34604	1.33509	1.54938
NM_002835	PTPN12	1.44554	1.16662	1.2495
NM_004339	PTTG1IP	1.75765	1.48607	1.51423
NM_002859	PXN	1.32464	1.25862	2.16534
NM_002862	PYGB	1.2369	1.55247	1.62531
NM_012413	QPCT	2.12853	1.57534	1.17839
NM_001002814	RAB11FIP1	1.87554	1.26247	1.25919
NM_030981	RAB1B	1.25509	1.18053	1.28804
NM_001035230	RABGAP1L	1.2185	1.17172	1.41734
NM_182836	RABGGTA	1.26404	1.15141	1.16579
NM_003610	RAE1	1.21877	1.21483	1.35457
NM_015577	RAI14	1.96344	1.18548	1.46728
NM_000964	RARA	1.83013	1.45349	4.28108
NM_133452	RAVER1	1.57576	1.218	2.2303
NM_006606	RBBP9	1.63976	1.25988	1.24105
NM_018047	RBM22	1.62625	1.2373	2.18653
NM_002897	RBMS1	1.35221	1.15579	1.28537
NM_002902	RCN2	2.33342	1.39212	1.64171
NM_007033	RER1	1.49898	1.33202	1.19156
NM_001042682	RERE	1.23283	1.2769	1.46444
NM_002915	RFC3	1.52416	1.21675	1.51392
NM_022841	RFX7	1.92472	1.26842	2.72273
NM_015149	RGL1	1.34358	1.24321	1.62922
NM_001040456	RHBDD2	2.10164	1.18412	2.40761
NM_001005498	RHBDF2	1.52769	1.26684	2.46456
NM_024599	RHBDF2	1.34009	1.23255	1.94885
NM_001665	RHOG	2.81613	1.33562	2.23623
NM_033103	RHPN2	1.69626	1.32705	1.58457
NM_003821	RIPK2	1.88966	1.15047	1.23885
NM_024945	RMI1	1.48368	1.15761	1.34454
NM_001004333	RNASEK	1.69225	1.2952	1.93998
NM_018683	RNF114	1.19906	1.31016	1.63008
NM_014746	RNF144	1.79249	1.25709	1.45673
NM_016494	RNF181	1.37307	1.22624	1.52585
NM_007219	RNF24	1.39983	1.24766	1.41859
NM_002938	RNF4	1.42974	1.15311	1.62298
NM_203385	RNH1	1.55969	1.29804	1.85553
NM_144563	RPIA	1.3171	1.15785	1.35832
NM_007104	RPL10A	1.23739	1.30868	1.7556
NM_000980	RPL18A	1.24265	1.15745	1.38776
NM_000984	RPL23A	2.34553	1.4093	1.92632
NM_000988	RPL27	1.22456	1.20563	1.59561
NM_001024921	RPL9	1.41374	1.37291	1.74873
NM_001002	RPLP0	2.17951	1.71175	1.85266
NM_053275	RPLP0	1.3563	1.16344	1.57109
NM_001017	RPS13	1.40304	1.48931	1.93347
NM_022551	RPS18	1.45529	1.25653	1.43263
NM_002952	RPS2	1.45079	1.52457	1.23133
NM_001030001	RPS29	1.15093	1.51068	1.29411
NM_001005	RPS3	1.80285	1.24305	1.36982
NM_001009	RPS5	1.45321	1.22767	1.7359
NM_001006944	RPS6KA4	1.19951	1.28494	1.42807
NM_001011	RPS7	1.28315	1.22265	1.42744
NM_001013	RPS9	1.23117	1.23639	1.19381
NM_006570	RRAGA	2.48259	1.26173	2.20874
NM_006511	RSC1A1	1.61954	1.16281	1.44105
		PULL-DOWN DATA
RefSeq Accession	Gene Name	MM96L Fold Change Upregulated vs SCR Control	MM253 Fold Change Upregulated vs SCR Control	HT144 Fold Change Upregulated vs SCR Control
NM_201430	RTN3	2.00074	1.19173	1.57869
NM_004350	RUNX3	1.5287	1.2307	1.75293
NM_005620	S100A11	2.23654	1.17855	2.83197
NM_022753	S100PBP	1.18593	1.16399	1.55012
NM_018028	SAMD4B	1.65977	1.17946	2.70477
NM_015380	SAMM50	1.31064	1.1981	1.55211
NM_015278	SASH1	1.77494	1.18403	1.26352
NM_015265	SATB2	1.62812	1.18096	1.79556
NM_001017369	SC4MOL	2.4277	1.34606	1.4366
NM_006918	SC5DL	2.68463	1.42819	1.57921
NM_005698	SCAMP3	2.01054	1.19929	2.72933
NM_016240	SCARA3	1.92037	1.25617	2.9466
NR_004387	SCARNA10	1.17026	1.17265	1.42757
NM_001031694	SCMH1	1.45851	1.22084	2.28
NM_020680	SCYL1	1.48357	1.15164	1.83426
NM_032970	SEC22C	1.42634	1.18474	1.21112
NM_032985	SEC23B	2.05377	1.26387	1.21007
NM_014302	SEC61G	1.15804	1.1766	1.16712
NM_080430	SELM	1.1966	1.17793	2.15346
NM_020796	SEMA6A	1.91409	1.45308	2.09359
NM_152699	SENP5	1.31724	1.16346	1.53431
NM_001008491	SEPT2	2.08704	1.2137	1.62868
NM_145799	SEPT6	1.64737	1.58086	1.50041
NM_145800	SEPT6	1.28655	1.4097	1.69301
NM_006811	SERINC3	1.54268	1.17118	1.82895
NM_198941	SERINC3	1.24642	1.18454	1.27466
NM_007165	SF3A2	1.43059	1.15072	1.75011
NM_016047	SF3B14	1.15686	1.35737	1.55019
NM_012426	SF3B3	1.66733	1.26635	1.16722
NM_005850	SF3B4	2.76132	1.2643	2.60512
NM_032102	SFRS2B	1.57966	1.60417	1.29306
NM_005627	SGK1	2.09876	1.2857	2.17118
NM_005475	SH2B3	2.03996	1.15935	2.0309
NM_003022	SH3BGRL	1.77962	1.24244	1.30425
NM_031286	SH3BGRL3	2.3727	1.23338	2.93944
NM_014521	SH3BP4	2.0947	1.39249	1.57314
NM_001009555	SH3D19	1.26087	1.15883	1.37669
NM_030974	SHARPIN	1.26857	1.28221	1.63691
NM_004169	SHMT1	1.62369	1.15412	1.6043
NM_018130	SHQ1	1.48873	1.1736	1.33234
NM_005067	SIAH2	1.23487	1.22157	1.57789
NM_147157	SIGMAR1	15.6928	7.40779	26.9023
NM_015477	SIN3A	1.92964	1.31083	1.36555
NM_001040023	SIRPA	1.94154	1.17302	2.31424
NM_080792	SIRPA	1.39502	1.22656	1.26201
NM_203327	SLC23A2	1.27582	1.39494	3.08975
NM_002635	SLC25A3	1.82997	1.32024	1.9945
NM_001152	SLC25A5	1.43383	1.43152	1.19031
NM_001859	SLC31A1	2.72041	1.56713	1.82195
NM_080670	SLC35A4	3.23231	1.18037	3.20141
NM_017945	SLC35A5	1.87226	1.34353	1.31588
NM_018389	SLC35C1	1.539	1.32909	1.78801
NM_014437	SLC39A1	1.42339	1.20233	1.46372
NM_015359	SLC39A14	1.40582	1.32493	1.68251
NM_144564	SLC39A3	1.29502	1.17759	1.30245
NM_017611	SLC43A3	11.3912	2.24045	7.91716
NM_003040	SLC4A2	1.25798	1.38924	1.73656
NM_021095	SLC5A6	1.17452	1.29857	2.13112
NM_003045	SLC7A1	1.94574	1.22125	2.12699
NM_003047	SLC9A1	1.41559	1.30134	2.25673
NM_004252	SLC9A3R1	1.98161	1.22866	2.0555
NM_005903	SMAD5	1.30808	1.21274	1.71027
NM_001007468	SMARCB1	1.24857	1.31236	1.75713
NM_003076	SMARCD1	1.71056	1.23707	2.51275
NM_001007593	SMPD1	1.60184	1.15503	1.18054
NM_003096	SNRPG	1.4172	1.16698	2.3849
NM_001042581	SNUPN	1.44746	1.20928	1.28385
NM_013322	SNX10	2.33383	1.6425	1.66772
NM_022133	SNX16	1.17037	1.17984	1.33734
		PULL-DOWN DATA
RefSeq Accession	Gene Name	MM96L Fold Change Upregulated vs SCR Control	MM253 Fold Change Upregulated vs SCR Control	HT144 Fold Change Upregulated vs SCR Control
NM_014748	SNX17	1.62958	1.30704	1.92548
NM_030918	SNX27	1.69429	1.26161	1.70502
NM_013321	SNX8	1.50466	1.29294	1.25184
NM_014041	SPCS1	1.62233	1.48668	1.76424
NM_021928	SPCS3	1.25473	1.17988	1.71597
NM_016630	SPG21	1.66081	1.24612	1.73394
NM_001040058	SPP1	1.48658	1.46018	1.16384
NM_152594	SPRED1	1.60978	1.15392	1.78797
NM_181784	SPRED2	1.84672	1.25407	2.24053
NM_199327	SPRY1	1.17165	1.18938	1.633
NM_030964	SPRY4	1.79699	3.0519	12.3011
NM_025106	SPSB1	1.53553	1.16136	1.6193
NM_006415	SPTLC1	1.30808	1.18788	1.17634
NM_015326	SRGAP2	2.66646	1.45081	5.85767
NM_003133	SRP9	2.19234	1.46331	2.10795
NM_003139	SRPR	1.81337	1.23143	1.55182
NM_006307	SRPX	2.40521	1.8096	1.60234
NM_016305	SS18L2	1.27851	1.37599	1.56522
NM_003145	SSR2	1.69018	1.27764	2.02688
NM_006396	SSSCA1	1.74521	1.16149	1.18028
NM_175729	SSX4	1.79167	1.25152	22.4072
NM_001042437	ST3GAL5	1.34976	1.29436	2.04476
NM_006100	ST3GAL6	1.28978	1.19553	1.6633
NM_003032	ST6GAL1	2.46937	1.53067	2.06694
NM_018412	ST7	1.6129	1.17227	1.16229
NM_003473	STAM	2.01642	1.37782	1.4378
NM_020151	STARD7	1.57896	1.19664	1.26832
NM_003576	STK24	2.12913	1.26945	1.80359
NM_032017	STK40	1.48452	1.25759	1.74045
NM_203401	STMN1	1.70109	1.27242	1.64139
NM_003165	STXBP1	1.62322	1.15861	1.51291
NM_001032221	STXBP1	1.94705	1.2892	1.54777
NM_003168	SUPT4H1	1.78381	1.36361	2.30946
NM_003171	SUPV3L1	1.40916	1.17484	1.24451
NM_033161	SURF4	1.42625	1.30421	1.51197
NM_014849	SV2A	1.17291	1.22404	1.22805
NM_033025	SYDE1	1.57843	1.25466	2.00556
NM_003184	TAF2	1.29057	1.22999	1.38228
NM_015975	TAF9L	1.46852	1.23005	1.2407
NM_006755	TALDO1	1.55826	1.3348	1.43768
NM_018201	TBC1D13	1.37013	1.17743	1.35739
NM_014832	TBC1D4	1.25083	1.26387	1.34197
NM_016495	TBC1D7	2.83054	1.32947	2.24952
NM_004865	TBPL1	1.51733	1.22884	1.37838
NM_207037	TCF12	2.36499	1.21151	1.52943
NM_207038	TCF12	2.52694	1.31288	1.71244
NM_138501	TECR	1.56721	1.16944	2.24554
NM_001042425	TFAP2A	2.1476	1.41357	2.79374
NM_001032280	TFAP2A	1.20951	1.28275	1.44009
NM_003223	TFAP4	1.43896	1.25056	2.99756
NM_022366	TFB2M	1.99086	1.49143	1.40509
NM_001007565	TFG	1.87912	1.32841	2.48571
NM_006070	TFG	1.44821	1.31798	1.82694
NM_001024847	TGFBR2	1.31865	1.17668	1.95986
NM_004613	TGM2	1.43329	1.17383	2.78655
NM_198951	TGM2	1.43918	1.26468	1.45409
NM_005834	TIMM17B	1.18436	1.17792	1.89013
NM_012460	TIMM9	1.47442	1.21539	1.90236
NM_003254	TIMP1	2.54639	1.28762	2.49125
NM_003255	TIMP2	1.60294	1.31157	1.4726
NM_003258	TK1	2.05789	1.26939	2.25358
NM_005077	TLE1	1.40293	1.20439	1.47084
NM_032027	TM2D1	1.59385	1.48105	2.02042
NM_016551	TM7SF3	1.26706	1.42782	1.41476
NM_016056	TMBIM4	2.12968	1.42974	2.92493
NM_003217	TMBIM6	2.79284	1.43795	2.55487
NR_002807	TMED10P	1.77576	1.53656	1.45904
NM_016040	TMED5	1.82143	1.2242	1.87134
NM_018374	TMEM106B	1.44478	1.16369	1.77876
		PULL-DOWN DATA
RefSeq Accession	Gene Name	MM96L Fold Change Upregulated vs SCR Control	MM253 Fold Change Upregulated vs SCR Control	HT144 Fold Change Upregulated vs SCR Control
NM_032814	TMEM118	2.07362	1.30786	1.17528
NM_018480	TMEM126B	1.3513	1.23468	1.4454
NM_015348	TMEM131	1.20453	1.25487	1.15676
NM_016464	TMEM138	1.17232	1.15436	2.01168
NM_014051	TMEM14A	1.48735	1.33607	1.45406
NM_015444	TMEM158	1.68402	1.30615	1.50649
NM_018475	TMEM165	1.49636	1.18961	1.35713
NM_174909	TMEM167A	1.17495	1.20543	1.22109
NM_030577	TMEM177	1.40229	1.21568	1.5079
NM_012264	TMEM184B	1.73779	1.24913	2.03383
NM_199129	TMEM189	2.20996	1.26916	2.48355
NM_018279	TMEM19	1.58844	1.21399	1.49143
NM_015257	TMEM194	1.15315	1.26171	1.40917
NM_001010866	TMEM201	1.33817	1.30204	1.41693
NM_018252	TMEM206	1.36478	1.21441	1.33539
NM_032842	TMEM209	1.66818	1.2126	1.15509
NM_018087	TMEM48	1.80014	1.27837	1.62786
NM_018022	TMEM51	1.31207	1.20125	1.29818
NM_018710	TMEM55A	1.78193	1.25408	1.50038
NM_004872	TMEM59	1.60406	1.2876	1.29111
NM_032936	TMEM60	1.21366	1.23421	1.26099
NM_001008495	TMEM64	1.95743	1.16457	1.59657
NM_016486	TMEM69	1.31539	1.24281	1.67644
NM_021259	TMEM8	1.21581	1.19822	1.55119
NM_014573	TMEM97	1.86636	1.19022	1.75741
NM_001033504	TMEM98	1.62955	1.17286	1.84208
NM_014452	TNFRSF21	1.93587	1.33889	2.57177
NM_005488	TOM1	1.17249	1.19699	1.31201
NM_006809	TOMM34	1.78886	1.32341	2.02611
NM_001134493	TOMM6	1.2329	1.36254	1.468
NM_007027	TOPBP1	1.26592	1.2186	1.28663
NM_015602	TOR1AIP1	1.78901	1.37774	1.60315
NM_003596	TPST1	1.37838	1.22905	1.88253
NM_001008566	TPST2	1.6793	1.19286	1.61012
NM_032271	TRAF7	1.33538	1.20096	1.23875
NM_025195	TRIB1	2.3803	1.31435	2.78896
NM_021158	TRIB3	1.7638	1.1632	1.9092
NM_005762	TRIM28	1.4863	1.18707	2.02477
NM_015906	TRIM33	1.25163	1.19866	1.28451
NM_033091	TRIM4	1.35084	1.18388	1.65304
NM_004237	TRIP13	1.82081	1.34093	2.06362
NM_016404	TRMT112	1.548	1.23147	1.30511
NM_006022	TSC22D1	1.72274	1.24546	1.88665
NM_030935	TSC22D4	1.45154	1.61882	4.13699
NM_018718	TSGA14	1.63823	1.16999	1.31773
NM_031945	TSPAN10	2.1513	1.4957	1.16138
NM_030927	TSPAN14	1.57271	1.21408	1.39902
NM_003270	TSPAN6	1.30653	1.38386	1.24345
NM_000714	TSPO	1.35661	1.16191	2.15107
NM_003310	TSSC1	1.52256	1.34566	1.63431
NM_153712	TTL	1.54906	1.15284	1.59782
NM_006009	TUBA1A	2.41143	1.87052	1.43943
NM_032704	TUBA1C	2.31837	1.59266	1.5872
NM_178014	TUBB	3.20213	1.30991	2.88879
NM_006086	TUBB3	2.44527	1.25953	1.84419
NM_001070	TUBG1	2.77238	1.15329	3.13793
NM_014444	TUBGCP4	1.31215	1.24763	1.61959
NM_003321	TUFM	1.28381	1.29429	1.75846
NM_003324	TULP3	1.62416	1.22073	1.46832
NM_015959	TXNDC14	1.91293	1.34296	2.38914
NM_006472	TXNIP	1.23503	1.43226	2.0377
NM_001071	TYMS	2.29939	1.53394	1.64591
NM_014847	UBAP2L	1.47082	1.30457	2.31859
NM_003334	UBE1	1.65245	1.41417	1.63688
NM_182666	UBE2E1	1.68232	1.1732	1.17608
NM_006357	UBE2E3	2.26516	1.44459	1.99419
NM_003342	UBE2G1	1.30903	1.28426	1.15036
NM_016021	UBE2J1	2.52397	1.16395	1.32936
NM_004223	UBE2L6	1.82965	1.3317	2.56557
		PULL-DOWN DATA
RefSeq Accession	Gene Name	MM96L Fold Change Upregulated vs SCR Control	MM253 Fold Change Upregulated vs SCR Control	HT144 Fold Change Upregulated vs SCR Control
NM_173469	UBE2Q2	1.40588	1.17034	1.32029
NM_018299	UBE2W	1.33029	1.19045	1.28348
NM_014671	UBE3C	1.98116	1.232	2.09977
NM_004788	UBE4A	1.54739	1.21079	1.57365
NM_007106	UBL3	1.72117	1.49175	1.23809
NM_183008	UBXN11	1.21486	1.1503	3.65287
NM_006002	UCHL3	1.44245	1.25358	1.33198
NM_175866	UHMK1	2.12194	1.16241	1.44788
NM_003362	UNG	1.23132	1.24172	1.43617
NM_014777	URB2	1.25428	1.26606	1.33045
NM_030914	URM1	1.33408	1.40136	2.05613
NM_012475	USP21	1.56573	1.2909	1.52761
NM_032172	USP42	1.20573	1.31966	1.43426
NM_004781	VAMP3	2.24439	1.29295	1.45029
NM_020335	VANGL2	1.18829	1.32961	1.58205
NM_003374	VDAC1	1.9042	1.23832	1.60051
NM_003377	VEGFB	1.43687	1.17813	1.41286
NM_003378	VGF	1.28994	1.43824	1.18453
NM_003380	VIM	2.9181	1.42809	1.97585
NM_020746	VISA	1.62254	1.20211	1.49922
NM_024006	VKORC1	1.98977	1.19875	2.02196
NM_032353	VPS25	1.47447	1.30941	1.92724
NM_152415	VPS37A	1.18171	1.17452	1.16449
NM_001025778	VRK3	1.26664	1.19453	1.16443
NM_198315	VWA5A	1.19761	1.16152	1.72803
NM_006646	WASF3	1.70245	1.29808	1.402
NM_012478	WBP2	2.41075	1.2756	2.36893
NM_005112	WDR1	1.49073	1.21928	1.36969
NM_024100	WDR18	1.40853	1.27269	1.73391
NM_139281	WDR36	1.49784	1.16272	1.70789
NM_018024	WDYHV1	1.55358	1.38837	1.595
NM_018639	WSB2	2.08722	1.1796	1.20668
NM_015472	WWTR1	1.29373	1.15295	1.76051
NM_005080	XBP1	1.82519	1.43548	1.47305
NM_020383	XPNPEP1	1.37418	1.43609	1.4067
NM_015171	XPO6	1.95628	1.21565	3.29748
NM_001040436	YARS2	2.149	1.3481	1.55417
NM_001039673	YIF1B	1.66521	1.48018	1.78069
NM_032312	YIPF4	1.678	1.1553	1.41504
NM_016061	YPEL5	1.41293	1.44222	1.21427
NM_016258	YTHDF2	1.59344	1.25719	1.36093
NM_032283	ZDHHC18	1.19999	1.15635	1.36433
NM_021943	ZFAND3	1.29337	1.15316	1.33486
NM_006885	ZFHX3	1.3456	1.26731	1.64856
NM_019103	ZMAT5	1.17511	1.17052	1.21345
NM_001032293	ZNF207	1.73534	1.1567	1.67233
NM_012482	ZNF281	1.32892	1.37709	1.40359
NM_152493	ZNF362	1.53376	1.1554	1.57569
NM_016535	ZNF581	1.64103	1.24545	2.18137
NM_025040	ZNF614	1.29008	1.15301	1.29504
