# Supplementary material for: The ‘melanoma-enriched’ microRNA miR-4731-5p acts as a tumour suppressor
Source: Oncotarget. 2016 Jun 16;7(31):49677–87. doi: 10.18632/oncotarget.10109 (PMC5226538; doi:10.18632/oncotarget.10109)
Supplement: Supplementary file 4 [file oncotarget-07-49677-s004.xlsx]

## Sheet: annotations_KEGG_aaqJhOdz6SlT
Pathway	Kegg Pathway	NumberOfGenes	p-value	p-value_fdr	p-value_bonferroni
hsa01100	Metabolic pathways	109	3.77e-13	8.94e-11	8.94e-11
hsa04110	Cell cycle	25	3.9e-10	4.62e-08	9.24e-08
hsa00190	Oxidative phosphorylation	22	1.68e-07	1.33e-05	3.98e-05
hsa05016	Huntington's disease	26	4.71e-07	2.57e-05	0.000112
hsa05012	Parkinson's disease	21	5.42e-07	2.57e-05	0.000129
hsa04520	Adherens junction	15	7e-07	2.77e-05	0.000166
hsa05010	Alzheimer's disease	22	9.73e-06	0.00033	0.00231
hsa04142	Lysosome	18	1.57e-05	0.000465	0.00372
hsa03013	RNA transport	20	2.14e-05	0.000546	0.00508
hsa05110	Vibrio cholerae infection	11	2.3e-05	0.000546	0.00546
hsa04914	Progesterone-mediated oocyte maturation	14	3.12e-05	0.000673	0.0074
hsa04145	Phagosome	18	0.000164	0.0029	0.039
hsa00030	Pentose phosphate pathway	7	0.000165	0.0029	0.039
hsa04114	Oocyte meiosis	15	0.000171	0.0029	0.0405
GO_id	Biological Process	NumberOfGenes	p-value	p-value_fdr	p-value_bonferroni
GO:0032268	regulation of cellular protein metabolic process	140	3.6e-18	4.54e-14	4.54e-14
GO:0008219	cell death	122	1.92e-16	1.05e-12	2.42e-12
GO:0016265	death	122	2.49e-16	1.05e-12	3.14e-12
GO:0048523	negative regulation of cellular process	215	8.75e-14	2.76e-10	1.1e-09
GO:0044281	small molecule metabolic process	175	1.58e-13	3.99e-10	1.99e-09
GO:0051246	regulation of protein metabolic process	146	9.14e-13	1.73e-09	1.15e-08
GO:0044267	cellular protein metabolic process	178	9.9e-13	1.73e-09	1.25e-08
GO:0048519	negative regulation of biological process	224	1.22e-12	1.73e-09	1.54e-08
GO:0051338	regulation of transferase activity	83	1.23e-12	1.73e-09	1.55e-08
GO:0071840	cellular component organization or biogenesis	265	4.11e-12	5.17e-09	5.17e-08
GO:0044710	single-organism metabolic process	243	8.52e-12	9.76e-09	1.07e-07
GO:0045184	establishment of protein localization	102	1.06e-11	1.12e-08	1.34e-07
GO:0012501	programmed cell death	95	1.54e-11	1.5e-08	1.95e-07
GO:0031399	regulation of protein modification process	103	1.67e-11	1.5e-08	2.1e-07
GO:0044237	cellular metabolic process	392	2.36e-11	1.76e-08	2.98e-07
GO:0044419	interspecies interaction between organisms	75	2.37e-11	1.76e-08	2.99e-07
GO:0044403	symbiosis, encompassing mutualism through parasitism	75	2.37e-11	1.76e-08	2.99e-07
GO:0016043	cellular component organization	255	4.63e-11	3.07e-08	5.83e-07
GO:0006915	apoptotic process	93	4.63e-11	3.07e-08	5.84e-07
GO:0048522	positive regulation of cellular process	223	5.42e-11	3.42e-08	6.83e-07
GO:0015031	protein transport	96	6.08e-11	3.65e-08	7.66e-07
GO:0008104	protein localization	117	7.59e-11	4.35e-08	9.56e-07
GO:0043067	regulation of programmed cell death	104	9.88e-11	5.41e-08	1.25e-06
GO:0042981	regulation of apoptotic process	103	1.16e-10	6.08e-08	1.46e-06
GO:0031325	positive regulation of cellular metabolic process	155	1.46e-10	7.37e-08	1.84e-06
GO:0010941	regulation of cell death	106	1.75e-10	8.51e-08	2.21e-06
GO:0009893	positive regulation of metabolic process	161	1.92e-10	8.95e-08	2.42e-06
GO:0000278	mitotic cell cycle	72	2.11e-10	9.52e-08	2.67e-06
GO:0016032	viral process	68	2.29e-10	9.75e-08	2.88e-06
GO:0022403	cell cycle phase	44	2.32e-10	9.75e-08	2.93e-06
GO:0044848	biological phase	46	2.6e-10	1.03e-07	3.28e-06
GO:0044764	multi-organism cellular process	68	2.63e-10	1.03e-07	3.31e-06
GO:1903047	mitotic cell cycle process	66	3.08e-10	1.18e-07	3.89e-06
GO:0033554	cellular response to stress	102	3.34e-10	1.22e-07	4.2e-06
GO:0007049	cell cycle	101	3.38e-10	1.22e-07	4.25e-06
GO:0032269	negative regulation of cellular protein metabolic process	55	4.57e-10	1.6e-07	5.77e-06
GO:0070727	cellular macromolecule localization	81	8.95e-10	3.05e-07	1.13e-05
GO:0065009	regulation of molecular function	156	9.78e-10	3.24e-07	1.23e-05
GO:0006886	intracellular protein transport	60	1.21e-09	3.91e-07	1.53e-05
GO:0051248	negative regulation of protein metabolic process	59	1.35e-09	4.24e-07	1.7e-05
GO:0050790	regulation of catalytic activity	135	1.6e-09	4.65e-07	2.01e-05
GO:0000075	cell cycle checkpoint	35	1.6e-09	4.65e-07	2.02e-05
GO:0019538	protein metabolic process	196	1.62e-09	4.65e-07	2.04e-05
GO:0034613	cellular protein localization	80	1.62e-09	4.65e-07	2.05e-05
GO:0010033	response to organic substance	151	1.76e-09	4.94e-07	2.22e-05
GO:0032270	positive regulation of cellular protein metabolic process	82	1.87e-09	5.12e-07	2.36e-05
GO:0051329	mitotic interphase	27	2.08e-09	5.36e-07	2.62e-05
GO:0006996	organelle organization	155	2.08e-09	5.36e-07	2.63e-05
GO:0044248	cellular catabolic process	126	2.43e-09	6.12e-07	3.06e-05
GO:0022402	cell cycle process	80	2.52e-09	6.2e-07	3.18e-05
GO:1902582	single-organism intracellular transport	81	2.56e-09	6.2e-07	3.22e-05
GO:0010604	positive regulation of macromolecule metabolic process	145	2.82e-09	6.71e-07	3.56e-05
GO:0033036	macromolecule localization	125	3.76e-09	8.79e-07	4.75e-05
GO:0033365	protein localization to organelle	50	3.92e-09	8.98e-07	4.94e-05
GO:0048518	positive regulation of biological process	237	4.28e-09	9.64e-07	5.4e-05
GO_id	Biological Process	NumberOfGenes	p-value	p-value_fdr	p-value_bonferroni
GO:0044711	single-organism biosynthetic process	84	4.63e-09	1.02e-06	5.84e-05
GO:0006793	phosphorus metabolic process	138	5.47e-09	1.19e-06	6.89e-05
GO:0006796	phosphate-containing compound metabolic process	136	6.14e-09	1.31e-06	7.74e-05
GO:0072594	establishment of protein localization to organelle	39	6.7e-09	1.41e-06	8.45e-05
GO:1901564	organonitrogen compound metabolic process	118	1.06e-08	2.2e-06	0.000134
GO:0043066	negative regulation of apoptotic process	63	1.27e-08	2.57e-06	0.00016
GO:0006950	response to stress	190	1.4e-08	2.81e-06	0.000177
GO:0051247	positive regulation of protein metabolic process	85	1.44e-08	2.84e-06	0.000182
GO:0000084	mitotic S phase	23	1.73e-08	3.28e-06	0.000218
GO:0044260	cellular macromolecule metabolic process	300	1.74e-08	3.28e-06	0.00022
GO:0006605	protein targeting	42	1.81e-08	3.33e-06	0.000229
GO:0043069	negative regulation of programmed cell death	63	1.82e-08	3.33e-06	0.00023
GO:0006807	nitrogen compound metabolic process	291	2.01e-08	3.62e-06	0.000253
GO:0043549	regulation of kinase activity	65	2.1e-08	3.72e-06	0.000264
GO:1901575	organic substance catabolic process	129	2.4e-08	4.2e-06	0.000302
GO:0006091	generation of precursor metabolites and energy	42	2.55e-08	4.4e-06	0.000321
GO:0071702	organic substance transport	119	2.7e-08	4.56e-06	0.000341
GO:0044085	cellular component biogenesis	121	2.71e-08	4.56e-06	0.000342
GO:0007093	mitotic cell cycle checkpoint	26	2.87e-08	4.76e-06	0.000362
GO:0006417	regulation of translation	34	3.22e-08	5.27e-06	0.000405
GO:0051641	cellular localization	125	3.35e-08	5.41e-06	0.000422
GO:0060548	negative regulation of cell death	64	5.7e-08	9.1e-06	0.000719
GO:0045859	regulation of protein kinase activity	61	5.84e-08	9.21e-06	0.000737
GO:0031401	positive regulation of protein modification process	71	6.94e-08	1.08e-05	0.000875
GO:0061024	membrane organization	62	7.59e-08	1.17e-05	0.000957
GO:0044772	mitotic cell cycle phase transition	37	7.84e-08	1.19e-05	0.000988
GO:0009056	catabolic process	138	8.15e-08	1.22e-05	0.00103
GO:0043436	oxoacid metabolic process	70	8.95e-08	1.33e-05	0.00113
GO:0046907	intracellular transport	87	9.46e-08	1.39e-05	0.00119
GO:0006082	organic acid metabolic process	71	9.91e-08	1.44e-05	0.00125
GO:0044770	cell cycle phase transition	37	1.02e-07	1.46e-05	0.00129
GO:0042325	regulation of phosphorylation	86	1.06e-07	1.51e-05	0.00134
GO:1901135	carbohydrate derivative metabolic process	99	1.12e-07	1.57e-05	0.00141
GO:0051348	negative regulation of transferase activity	34	1.14e-07	1.57e-05	0.00143
GO:0019752	carboxylic acid metabolic process	63	1.15e-07	1.57e-05	0.00145
GO:0031323	regulation of cellular metabolic process	274	1.16e-07	1.58e-05	0.00147
GO:0006464	cellular protein modification process	128	1.22e-07	1.61e-05	0.00153
GO:0044249	cellular biosynthetic process	232	1.28e-07	1.68e-05	0.00162
GO:0009057	macromolecule catabolic process	70	1.34e-07	1.74e-05	0.00169
GO:0044802	single-organism membrane organization	51	1.44e-07	1.85e-05	0.00182
GO:0009058	biosynthetic process	237	1.79e-07	2.28e-05	0.00226
GO:1901576	organic substance biosynthetic process	234	1.89e-07	2.39e-05	0.00239
GO:0044238	primary metabolic process	376	1.96e-07	2.44e-05	0.00247
GO:0019637	organophosphate metabolic process	89	1.98e-07	2.44e-05	0.00249
GO:0000082	G1/S transition of mitotic cell cycle	25	2.17e-07	2.61e-05	0.00273
GO:0034641	cellular nitrogen compound metabolic process	268	2.18e-07	2.61e-05	0.00275
GO:0001932	regulation of protein phosphorylation	74	2.53e-07	3.01e-05	0.00319
GO:1901991	negative regulation of mitotic cell cycle phase transition	26	3.37e-07	3.98e-05	0.00425
GO:0043412	macromolecule modification	132	3.48e-07	4.06e-05	0.00439
GO:0022411	cellular component disassembly	41	3.94e-07	4.56e-05	0.00497
GO:0031324	negative regulation of cellular metabolic process	107	4.28e-07	4.91e-05	0.0054
GO:0007399	nervous system development	122	4.65e-07	5.28e-05	0.00587
GO:1901360	organic cyclic compound metabolic process	266	4.82e-07	5.42e-05	0.00607
GO:0006613	cotranslational protein targeting to membrane	19	5.07e-07	5.65e-05	0.00639
GO:0010948	negative regulation of cell cycle process	30	5.53e-07	6.12e-05	0.00697
GO:1901988	negative regulation of cell cycle phase transition	26	5.86e-07	6.42e-05	0.00738
GO:0010608	posttranscriptional regulation of gene expression	44	6.5e-07	7.06e-05	0.00819
GO:0044265	cellular macromolecule catabolic process	61	6.78e-07	7.3e-05	0.00854
GO:0009117	nucleotide metabolic process	71	7.68e-07	8.21e-05	0.00968
GO:0051179	localization	212	7.82e-07	8.28e-05	0.00985
GO:0019222	regulation of metabolic process	290	8.1e-07	8.5e-05	0.0102
GO:2001233	regulation of apoptotic signaling pathway	37	9.03e-07	9.41e-05	0.0114
GO:2001235	positive regulation of apoptotic signaling pathway	20	1e-06	0.000104	0.0127
GO:0008285	negative regulation of cell proliferation	53	1.05e-06	0.000108	0.0133
GO:0055114	oxidation-reduction process	74	1.1e-06	0.000112	0.0139
GO:0071704	organic substance metabolic process	377	1.13e-06	0.000114	0.0143
GO:0015980	energy derivation by oxidation of organic compounds	34	1.17e-06	0.000117	0.0147
GO:0010646	regulation of cell communication	152	1.26e-06	0.000125	0.0158
GO:0031400	negative regulation of protein modification process	39	1.32e-06	0.00013	0.0166
GO:0006974	cellular response to DNA damage stimulus	52	1.36e-06	0.000133	0.0171
GO_id	Biological Process	NumberOfGenes	p-value	p-value_fdr	p-value_bonferroni
GO:0051649	establishment of localization in cell	104	1.41e-06	0.000137	0.0178
GO:0023051	regulation of signaling	151	1.58e-06	0.000152	0.0199
GO:0009966	regulation of signal transduction	138	1.73e-06	0.000166	0.0219
GO:0006614	SRP-dependent cotranslational protein targeting to membrane	18	1.97e-06	0.000187	0.0248
GO:0051128	regulation of cellular component organization	107	2.06e-06	0.000194	0.026
GO:0060255	regulation of macromolecule metabolic process	251	2.22e-06	0.000206	0.0279
GO:0009892	negative regulation of metabolic process	111	2.22e-06	0.000206	0.0279
GO:1901990	regulation of mitotic cell cycle phase transition	29	2.23e-06	0.000206	0.0282
GO:0043933	macromolecular complex subunit organization	98	2.34e-06	0.000214	0.0295
GO:0019439	aromatic compound catabolic process	70	2.35e-06	0.000214	0.0297
GO:0051726	regulation of cell cycle	64	2.75e-06	0.000248	0.0347
GO:0022613	ribonucleoprotein complex biogenesis	31	2.77e-06	0.000248	0.0349
GO:0046483	heterocycle metabolic process	252	2.91e-06	0.000258	0.0367
GO:0000209	protein polyubiquitination	24	3.28e-06	0.000289	0.0413
GO:0045047	protein targeting to ER	18	3.45e-06	0.000302	0.0435
GO:0072599	establishment of protein localization to endoplasmic reticulum	18	3.95e-06	0.000343	0.0498
GO:0043086	negative regulation of catalytic activity	57	4.06e-06	0.000351	0.0512
GO_id	Molecular Function	NumberOfGenes	p-value	p-value_fdr	p-value_bonferroni
GO:0005515	protein binding	512	3.8e-28	1.46e-24	1.46e-24
GO:0044822	poly(A) RNA binding	107	2.99e-12	5.74e-09	1.15e-08
GO:0019899	enzyme binding	104	8.21e-09	1.05e-05	3.15e-05
GO:0003824	catalytic activity	234	2.85e-08	2.73e-05	0.000109
GO:0003723	RNA binding	106	1.66e-07	0.000127	0.000636
GO:0005488	binding	513	2.3e-07	0.000147	0.000883
GO:0015078	hydrogen ion transmembrane transporter activity	17	5.46e-07	0.000299	0.00209
GO:0003712	transcription cofactor activity	46	1.23e-06	0.000591	0.00472
GO:0016829	lyase activity	19	1.62e-06	0.000692	0.00623
GO:0000988	protein binding transcription factor activity	47	1.95e-06	0.000695	0.0075
GO:0042802	identical protein binding	82	1.99e-06	0.000695	0.00765
GO:0016787	hydrolase activity	119	2.53e-06	0.00081	0.00972
GO:0000989	transcription factor binding transcription factor activity	46	4.46e-06	0.00132	0.0171
GO_id	Cellular Components	NumberOfGenes	p-value	p-value_fdr	p-value_bonferroni
GO:0043230	extracellular organelle	271	1.44e-42	7.7e-40	2.14e-39
GO:0070062	extracellular vesicular exosome	271	1.56e-42	7.7e-40	2.31e-39
GO:0044446	intracellular organelle part	432	2.16e-29	7.97e-27	3.19e-26
GO:0044444	cytoplasmic part	440	9.31e-29	2.76e-26	1.38e-25
GO:0044422	organelle part	435	3.65e-28	9e-26	5.4e-25
GO:0005829	cytosol	243	1.17e-27	2.48e-25	1.73e-24
GO:0005737	cytoplasm	556	1.84e-27	3.41e-25	2.73e-24
GO:0031988	membrane-bounded vesicle	267	2.49e-27	4.09e-25	3.68e-24
GO:0031982	vesicle	268	1.46e-26	2.15e-24	2.15e-23
GO:0043231	intracellular membrane-bounded organelle	564	3.94e-26	5.3e-24	5.83e-23
GO:0044421	extracellular region part	273	9.77e-25	1.2e-22	1.45e-21
GO:0043227	membrane-bounded organelle	599	1.03e-23	1.17e-21	1.52e-20
GO:0005739	mitochondrion	147	1.11e-20	1.17e-18	1.64e-17
GO:0031090	organelle membrane	216	3.03e-20	2.99e-18	4.49e-17
GO:0043226	organelle	598	5.9e-20	5.46e-18	8.73e-17
GO:0043229	intracellular organelle	565	3.94e-19	3.43e-17	5.83e-16
GO:0031974	membrane-enclosed lumen	227	2.23e-18	1.83e-16	3.3e-15
GO:0043233	organelle lumen	222	7.58e-18	5.9e-16	1.12e-14
GO:0070013	intracellular organelle lumen	218	9.95e-18	7.36e-16	1.47e-14
GO:0005576	extracellular region	290	1.86e-16	1.31e-14	2.76e-13
GO:0044424	intracellular part	595	1.17e-15	7.89e-14	1.74e-12
GO:0044428	nuclear part	192	2.65e-15	1.71e-13	3.93e-12
GO:0005634	nucleus	370	5.23e-14	3.22e-12	7.74e-11
GO:0005622	intracellular	585	1.74e-13	1.03e-11	2.58e-10
GO:0098588	bounding membrane of organelle	160	2.48e-13	1.41e-11	3.67e-10
GO:0031981	nuclear lumen	164	2.42e-12	1.32e-10	3.58e-09
GO:0044429	mitochondrial part	78	4.76e-12	2.51e-10	7.04e-09
GO:0012505	endomembrane system	212	3.28e-11	1.68e-09	4.86e-08
GO:0042470	melanosome	22	2.13e-10	1.02e-08	3.15e-07
GO:0032991	macromolecular complex	250	6.92e-10	3.2e-08	1.02e-06
GO:0005654	nucleoplasm	116	1.25e-09	5.59e-08	1.84e-06
GO:0005759	mitochondrial matrix	41	1.87e-09	8.13e-08	2.76e-06
GO:0030529	ribonucleoprotein complex	56	6.68e-09	2.82e-07	9.88e-06
GO:0005743	mitochondrial inner membrane	42	3.55e-08	1.43e-06	5.26e-05
GO:0019866	organelle inner membrane	45	3.58e-08	1.43e-06	5.3e-05
GO:0031967	organelle envelope	75	4.85e-08	1.89e-06	7.18e-05
GO:0016020	membrane	407	5.63e-08	2.14e-06	8.33e-05
GO:0031975	envelope	75	6.22e-08	2.3e-06	9.21e-05
GO_id	Cellular Components	NumberOfGenes	p-value	p-value_fdr	p-value_bonferroni
GO:0044437	vacuolar part	38	4.16e-07	1.5e-05	0.000616
GO:0043228	non-membrane-bounded organelle	195	8.16e-07	2.81e-05	0.00121
GO:0043232	intracellular non-membrane-bounded organelle	195	8.16e-07	2.81e-05	0.00121
GO:0005774	vacuolar membrane	32	8.81e-07	2.96e-05	0.0013
GO:0031966	mitochondrial membrane	48	1.35e-06	4.44e-05	0.002
GO:0043234	protein complex	209	1.93e-06	6.21e-05	0.00286
GO:0005740	mitochondrial envelope	49	2.2e-06	6.89e-05	0.00326
GO:0005765	lysosomal membrane	29	2.23e-06	6.89e-05	0.00331
GO:0005794	Golgi apparatus	89	2.98e-06	9.01e-05	0.00441
GO:0044455	mitochondrial membrane part	21	3.55e-06	0.000105	0.00526
GO:0005753	mitochondrial proton-transporting ATP synthase complex	7	7.1e-06	0.000206	0.0105
GO:0005789	endoplasmic reticulum membrane	67	7.66e-06	0.000218	0.0113
GO:0042175	nuclear outer membrane-endoplasmic reticulum membrane network	68	8.67e-06	0.000242	0.0128
GO:0005783	endoplasmic reticulum	97	1.58e-05	0.000433	0.0234
GO:0016469	proton-transporting two-sector ATPase complex	9	1.71e-05	0.00046	0.0253
GO:0005730	nucleolus	58	1.76e-05	0.000465	0.026
GO:0000139	Golgi membrane	50	2.2e-05	0.000571	0.0325
GO:0010008	endosome membrane	36	2.67e-05	0.000682	0.0396
GO:0035770	ribonucleoprotein granule	16	3.33e-05	0.000822	0.0493
GO:0036464	cytoplasmic ribonucleoprotein granule	16	3.33e-05	0.000822	0.0493
