# Supplementary material for: The ‘melanoma-enriched’ microRNA miR-4731-5p acts as a tumour suppressor
Source: Oncotarget. 2016 Jun 16;7(31):49677–87. doi: 10.18632/oncotarget.10109 (PMC5226538; doi:10.18632/oncotarget.10109)
Supplement: Supplementary file 5 [file oncotarget-07-49677-s005.xlsx]

## Sheet: Sheet1
		RATIONALE FOR VALIDATION			qRT-PCR VALIDATION
RefSeq Accession	Gene Name		STRING DB Relevant Pathway for melanoma	2/3 cell lines >1.5fold enrichment	Fold Regulation MM96L + miR-4731 mimic v.s. MM96L + Neg-SCR	Fold Regulation MM253+ miR-4731 mimic v.s. MM253 + Neg-SCR	Fold Regulation HT144 + miR-4731 mimic v.s. HT144 + Neg-SCR	Change in mRNA expression detetcted?	Validation Type
NM_020959	ANO8	>2 fold 3/3	.	.	-1.212	-1.1968	-1.14	N	<1.2 fold
NM_020531	C20orf3	>2 fold 3/3	.	.	1.0448	-1.0268	-1.0157	N	<1.2 fold
NM_024819	DCAKD	>2 fold 3/3	.	.	1.2051	-1.0513	-1.1309	N	<1.2 fold
NM_005476	GNE	>2 fold 3/3	.	.	-1.0438	1.0227	1.136	N	<1.2 fold
NM_005780	LHFP	>2 fold 3/3	.	.	-1.2413	-1.1464	1.026	N	<1.2 fold
NM_032569	N-PAC	>2 fold 3/3	.	.	1.1362	-1.0229	-1.1	N	<1.2 fold
NM_016395	PTPLAD1	>2 fold 3/3	.	.	-1.1292	-1.0404	1.1639	N	<1.2 fold
NM_005669	REEP5	>2 fold 3/3	.	.	-1.0413	-1.2005	1.0028	N	<1.2 fold
NM_003068	SNAI2	>2 fold 3/3	.	.	-1.016	-1.0678	1.0563	N	<1.2 fold
NM_003795	SNX3	>2 fold 3/3	.	.	-1.0791	-1.0429	-1.2243	N	<1.2 fold
NM_021015	SSX5	>2 fold 3/3	.	.	1.0967	1.0234	-1.0171	N	<1.2 fold
NM_001039141	TRIOBP	>2 fold 3/3	.	.	1.1139	-1.1596	-1.2071	N	<1.2 fold
NM_003435	ZNF134	>2 fold 3/3	.	.	1.0674	1.0746	-1.0916	N	<1.2 fold
NM_018584	CAMK2N1	>2 fold 3/3	.	.	1.0247	-1.2437	1.3765	Y	1/3 up regulated
NM_021923	FGFRL1	>2 fold 3/3	.	.	1.5483	-1.0535	1.0242	Y	1/3 up regulated
NM_013434	KCNIP3	>2 fold 3/3	.	.	1.085	-1.0172	1.3627	Y	1/3 up regulated
NM_001136	AGER	>2 fold 3/3	.	.	-1.0705	1.0163	-1.6529	Y	1/3 validated
NM_003100	SNX2	>2 fold 3/3	.	.	-1.3787	-1.0383	-1.0647	Y	1/3 validated
NM_014178	STXBP6	>2 fold 3/3	.	.	-1.1658	-1.2424	-1.4079	Y	1/3 validated
NM_207352	CYP4V2	>2 fold 3/3	.	.	-1.0323	1.5303	1.5278	Y	2/3 up regulated
NM_001101	ACTB	>2 fold 3/3	.	.	-1.2953	1.0255	-1.6478	Y	2/3 validated
NM_032485	MCM8	>2 fold 3/3	.	.	-1.9512	-1.0429	-1.2772	Y	2/3 validated
NM_005635	SSX1	>2 fold 3/3	.	.	-1.7098	8.3157	-2.2713	Y	2/3 validated
NM_021014	SSX3	>2 fold 3/3	.	.	-1.7793	1.0972	-3.093	Y	2/3 validated
NM_145049	UBLCP1	>2 fold 3/3	.	.	-1.111	-1.4466	-1.4814	Y	2/3 validated
NM_153321	PMP22	HOST GENE	.	.	-1.4244	-1.4955	-2.2245	Y	3/3 validated
NM_001014839	NCDN	>2 fold 3/3	.	.	-1.3139	-1.6715	-1.5812	Y	3/3 validated
NM_148906	OSBPL9	>2 fold 3/3	.	.	-1.2904	-1.4366	-1.377	Y	3/3 validated
NM_005866	SIGMAR1	>2 fold 3/3	.	.	-1.4649	-1.5628	-1.7969	Y	3/3 validated
NM_014096	SLC43A3	>2 fold 3/3	.	.	-1.8111	-1.6485	-1.6122	Y	3/3 validated
NM_004782	SNAP29	>2 fold 3/3	.	.	-1.3071	-1.3877	-1.3957	Y	3/3 validated
NM_003147	SSX2	>2 fold 3/3	.	.	-2.039	-1.7884	-3.0769	Y	3/3 validated
NM_005636	SSX4	>2 fold 3/3	.	.	-2.4595	-4.3868	-14.1135	Y	3/3 validated
NM_001034832	SSX4B	>2 fold 3/3	.	.	-85.6179	-6.0447	-35.139	Y	3/3 validated
NM_006297	XRCC1	>2 fold 3/3	.	.	-1.3821	-1.4481	-1.4702	Y	3/3 validated
NM_001004720	NCK2	>2 fold 3/3	.	.	-1.6305	5.6916	-1.1966	Y	Up and down
NM_024592	SRD5A3	>2 fold 3/3	.	.	1.1236	-1.4602	1.403	Y	Up and down
NM_080603	ZSWIM1	>2 fold 3/3	.	.	-1.1747	-1.3219	1.4181	Y	Up and down
NM_015391	ANAPC13	.	Cell Cycle	Y	-1.1102	-1.6428	-1.172	Y	1/3 validated
NM_001760	CCND3	.	Cell Cycle	Y	-1.4254	-1.0148	1.0792	Y	1/3 validated
NM_001798	CDK2	.	Cell Cycle	Y	-1.1257	-1.0204	-1.539	Y	1/3 validated
NM_001429	EP300	.	Cell Cycle	Y	-1.0923	-1.3643	-1.1333	Y	1/3 validated
NM_006341	MAD2L2	.	Cell Cycle	Y	1.0325	-1.15	-1.2803	Y	1/3 validated
NM_007111	TFDP1	.	Cell Cycle	Y	-1.0791	-1.1421	-1.2946	Y	1/3 validated
NM_001007793	BUB3	.	Cell Cycle	Y	-1.234	-1.3165	-1.2746	Y	2/3 validated
NM_003504	CDC45L	.	Cell Cycle	Y	-1.5346	-1.1592	-2.3046	Y	2/3 validated
NM_000075	CDK4	.	Cell Cycle	Y	-1.3768	-1.1381	-1.6172	Y	2/3 validated
NM_006930	SKP1A	.	Cell Cycle	Y	-1.1821	-1.3733	-1.5401	Y	2/3 validated
NM_001237	CCNA2	.	Cell Cycle	Y	-1.4413	-1.361	-2.0244	Y	3/3 validated
NM_002553	ORC5L	.	Cell Cycle	Y	-1.8459	-1.4376	-1.2618	Y	3/3 validated
NM_182649	PCNA	.	Cell Cycle	Y	-1.6533	-1.5797	-1.9855	Y	3/3 validated
		RATIONALE FOR VALIDATION			qRT-PCR VALIDATION
RefSeq Accession	Gene Name		STRING DB Relevant Pathway for melanoma	2/3 cell lines >1.5fold enrichment	Fold Regulation MM96L + miR-4731 mimic v.s. MM96L + Neg-SCR	Fold Regulation MM253+ miR-4731 mimic v.s. MM253 + Neg-SCR	Fold Regulation HT144 + miR-4731 mimic v.s. HT144 + Neg-SCR	Change in mRNA expression detetcted?	Validation Type
NM_005561	LAMP1	.	Melanosome	Y	1.0208	1.0584	-1.071	N	<1.2 fold
NM_006908	RAC1	.	Melanosome	Y	-1.1903	-1.0297	1.0042	N	<1.2 fold
NM_006754	SYPL1	.	Melanosome	Y	-1.0672	-1.2377	-1.0837	N	<1.2 fold
NM_003234	TFRC	.	Melanosome	Y	1.056	-1.0268	1	N	<1.2 fold
NM_000259	MYO5A	.	Melanosome	Y	-1.2221	1.2811	1.0045	Y	1/3 up regulated
NM_004104	FASN	.	Melanosome	Y	-1.349	-1.1097	-1.0614	Y	1/3 validated
NM_003878	GGH	.	Melanosome	Y	-1.1658	-1.0752	-1.2888	Y	1/3 validated
NM_181696	PRDX1	.	Melanosome	Y	-1.1018	-1.5574	1.0313	Y	1/3 validated
NM_201434	RAB5C	.	Melanosome	Y	1.0767	-1.2659	-1.2346	Y	1/3 validated
NM_001005340	GPNMB	.	Melanosome	Y	-1.4082	-1.0211	-1.2675	Y	2/3 validated
NM_004099	STOM	.	Melanosome	Y	-4.3934	-1.0549	-1.5812	Y	2/3 validated
NM_006572	GNA13	.	Melanosome	Y	-1.592	-1.3714	-1.7981	Y	3/3 validated
NM_006325	RAN	.	Melanosome	Y	-1.3332	-1.3719	-1.3416	Y	3/3 validated
NM_001909	CTSD	.	Melanosome	Y	-1.3171	1.3125	1.257	Y	Up and down
NM_004637	RAB7A	.	Melanosome	Y	-1.3016	1.8048	1.0607	Y	Up and down
NM_005176	ATP5G2	.	Oxidative phosphorylation	Y	1.0215	-1.1369	1.031	N	<1.2 fold
NM_001690	ATP6V1A	.	Oxidative phosphorylation	Y	1.0194	-1.059	1.1204	N	<1.2 fold
NM_001303	COX10	.	Oxidative phosphorylation	Y	-1.1145	-1.2317	-1.2388	N	<1.2 fold
NM_176866	PPA2	.	Oxidative phosphorylation	Y	1.1059	-1.2164	-1.2062	N	<1.2 fold
NM_004046	ATP5A1	.	Oxidative phosphorylation	Y	-1.1878	-1.1762	-1.2821	Y	1/3 validated
NM_004691	ATP6V0D1	.	Oxidative phosphorylation	Y	-1.231	1.0713	-1.3036	Y	1/3 validated
NM_145230	ATP6V0E2	.	Oxidative phosphorylation	Y	-1.1087	1.0911	-1.2566	Y	1/3 validated
NM_004074	COX8A	.	Oxidative phosphorylation	Y	-1.2069	-1.0383	-1.2601	Y	1/3 validated
NM_002492	NDUFB5	.	Oxidative phosphorylation	Y	-1.2111	-1.4183	-1.1892	Y	1/3 validated
NM_003002	SDHD	.	Oxidative phosphorylation	Y	1.0869	-1.5138	1.188	Y	1/3 validated
NM_005003	NDUFAB1	.	Oxidative phosphorylation	Y	-1.2904	-1.1604	-1.5026	Y	2/3 validated
NM_001003785	ATP5H	.	Oxidative phosphorylation	Y	-1.3053	-1.2559	-1.275	Y	3/3 validated
NM_001697	ATP5O	.	Oxidative phosphorylation	Y	-1.2713	-1.5564	-1.6206	Y	3/3 validated
NM_019056	NDUFB11	.	Oxidative phosphorylation	Y	-1.2556	-1.3275	-1.376	Y	3/3 validated
NM_006003	UQCRFS1	.	Oxidative phosphorylation	Y	-1.3221	-1.288	-1.3077	Y	3/3 validated
