# Supplementary material for: The ‘melanoma-enriched’ microRNA miR-4731-5p acts as a tumour suppressor
Source: Oncotarget. 2016 Jun 16;7(31):49677–87. doi: 10.18632/oncotarget.10109 (PMC5226538; doi:10.18632/oncotarget.10109)
Supplement: Supplementary file 6 [file oncotarget-07-49677-s006.xlsx]

## Sheet: Sheet1
3/3 validated
GENE NAME	Melanoma related	Cancer related
ATP5H	NOVEL	Y
ATP5O	NOVEL	Y
CCNA2	Y	Y
GNA13	Y	Y
NCDN	NOVEL	NOVEL
NDUFB11	NOVEL	Y
ORC5L	NOVEL	Y
OSBPL9	NOVEL	NOVEL
PCNA	Y	Y
PMP22	Y	Y
RAN	Y	Y
SIGMAR1	Y	Y
SLC43A3	NOVEL	Y
SNAP29	NOVEL	Y
SSX2	Y	Y
SSX4	Y	Y
SSX4B	NOVEL	NOVEL
UQCRFS1	NOVEL	Y
XRCC1	Y	Y
2/3 Validated
GENE NAME	Melanoma related	Cancer related
UBLCP1	NOVEL	NOVEL
SSX3	Y	Y
SSX1	Y	Y
ACTB	Y	Y
MCM8	NOVEL	Y
SKP1A	NOVEL	Y
BUB3	Y	Y
CDC45L	Y	Y
CDK4	Y	Y
STOM	NOVEL
GPNMB	Y	Y
NDUFAB1	NOVEL	NOVEL
1/3 Validated
GENE NAME	Melanoma related	Cancer related
AGER	Y	Y
STXBP6	NOVEL	Y
SNX2	NOVEL	Y
CDK2	Y	Y
TFDP1	Y	Y
MAD2L2	NOVEL	Y
ANAPC13	NOVEL	Y
EP300	Y	Y
CCND3	Y	Y
GGH	NOVEL	Y
RAB5C	NOVEL	Y
PRDX1	Y	Y
FASN	Y	Y
ATP6V0D1	NOVEL	NOVEL
ATP5A1	NOVEL	Y
COX8A	NOVEL	Y
ATP6V0E2	NOVEL	NOVEL
NDUFB5	NOVEL	NOVEL
SDHD	Y	Y
Up and Down-regulated
GENE NAME	Melanoma related	Cancer related
SRD5A3	NOVEL	Y
ZSWIM1	NOVEL	NOVEL
NCK2	Y	Y
RAB7A	NOVEL	Y
CTSD	Y	Y
Upregulated
GENE NAME	Melanoma related	Cancer related
FGFRL1	NOVEL	Y
KCNIP3	Y	Y
CAMK2N1	NOVEL	Y
CYP4V2	NOVEL	Y
MYO5A	Y	Y
<1.2fold up or down
GENE NAME	Melanoma related	Cancer related
SNX3	NOVEL	Y
TRIOBP	NOVEL	Y
ANO8	NOVEL	Y
DCAKD	NOVEL	NOVEL
N-PAC	NOVEL	NOVEL
ZNF134	NOVEL	NOVEL
SSX5	Y	Y
C20orf3	NOVEL	Y
REEP5	NOVEL	Y
LHFP	NOVEL	Y
SNAI2	Y	Y
GNE	Y	Y
PTPLAD1	NOVEL	Y
SYPL1	NOVEL	Y
LAMP1	Y	Y
TFRC	NOVEL	Y
RAC1	Y	Y
COX10	NOVEL	Y
PPA2	NOVEL	Y
ATP5G2	NOVEL	Y
ATP6V1A	NOVEL	Y
