# Supplementary material for: The ‘melanoma-enriched’ microRNA miR-4731-5p acts as a tumour suppressor
Source: Oncotarget. 2016 Jun 16;7(31):49677–87. doi: 10.18632/oncotarget.10109 (PMC5226538; doi:10.18632/oncotarget.10109)
Supplement: Supplementary file 7 [file oncotarget-07-49677-s007.xlsx]

## Sheet: Sheet1
Melanosome-realted genes	MM96L	MM253	HT144
FSCN1	-1.0009	-1.507	1.2201
MLPH	-1.6688	1.1117	-8.2107
RAB27A	-1.4962	1.1899	-1.0281
TYR	-1.2909	1.1434	-1.4738
≥1.3 fold
