# Supplementary material for: The ‘melanoma-enriched’ microRNA miR-4731-5p acts as a tumour suppressor
Source: Oncotarget. 2016 Jun 16;7(31):49677–87. doi: 10.18632/oncotarget.10109 (PMC5226538; doi:10.18632/oncotarget.10109)
Supplement: Supplementary file 8 [file oncotarget-07-49677-s008.xlsx]

## Sheet: Sheet1
Gene Symbol	Alias	Refseq #	Official Full Name	RT2 Catalog Number
PMP22	CMT1A/CMT1E/DSS/GAS-3/HMSNIA/HNPP/Sp110	NM_000304	Peripheral myelin protein 22	PPH02152
AGER	RAGE	NM_001136	Advanced glycosylation end product-specific receptor	PPH06984
ANO8	KIAA1623/TMEM16H	NM_020959	Anoctamin 8	PPH19903
APMAP	BSCv/C20orf3	NM_020531	Chromosome 20 open reading frame 3	PPH08393
CAMK2N1	PRO1489/RP11-401M16.1	NM_018584	Calcium/calmodulin-dependent protein kinase II inhibitor 1	PPH14215
CYP4V2	BCD/CYP4AH1	NM_207352	Cytochrome P450, family 4, subfamily v, polypeptide 2	PPH14808
DCAKD	-	NM_024819	Dephospho-CoA kinase domain containing	PPH14029
FGFRL1	FGFR5/FHFR	NM_021923	Fibroblast growth factor receptor-like 1	PPH01285
GNE	DMRV/GLCNE/IBM2/NM/Uae1	NM_005476	Glucosamine (UDP-N-acetyl)-2-epimerase/N-acetylmannosamine kinase	PPH07367
KCNIP3	CSEN/DREAM/KCHIP3	NM_013434	Kv channel interacting protein 3, calsenilin	PPH16645
LHFP	-	NM_005780	Lipoma HMGIC fusion partner	PPH10530
MCM8	C20orf154/dJ967N21.5	NM_182802	Minichromosome maintenance complex component 8	PPH24209
NCDN	-	NM_014284	Neurochondrin	PPH11567
NCK2	GRB4/NCKbeta	NM_003581	NCK adaptor protein 2	PPH01626
GLYR1	BM045/HIBDL/N-PAC/NP60	NM_032569	Glyoxylate reductase 1 homolog (Arabidopsis)	PPH07640
OSBPL9	ORP-9/ORP9	NM_024586	Oxysterol binding protein-like 9	PPH08362
PTPLAD1	B-IND1/HACD3/HSPC121	NM_016395	Protein tyrosine phosphatase-like A domain containing 1	PPH22223
REEP5	C5orf18/D5S346/DP1/TB2/YOP1	NM_005669	Receptor accessory protein 5	PPH02167
SIGMAR1	ALS16/OPRS1/SIG-1R/SR-BP/SR-BP1/SRBP/hSigmaR1/sigma1R	NM_005866	Sigma non-opioid intracellular receptor 1	PPH08535
SLC43A3	EEG1/FOAP-13/PRO1659/SEEEG-1	NM_199329	Solute carrier family 43, member 3	PPH10816
SNAI2	SLUG/SLUGH1/SNAIL2/WS2D	NM_003068	Snail homolog 2 (Drosophila)	PPH02475
SNAP29	CEDNIK/SNAP-29	NM_004782	Synaptosomal-associated protein, 29kDa	PPH14125
SNX2	TRG-9	NM_003100	Sorting nexin 2	PPH07780
SNX3	Grd19/MCOPS8/SDP3	NM_003795	Sorting nexin 3	PPH07825
SRD5A3	CDG1P/CDG1Q/KRIZI/SRD5A2L/SRD5A2L1	NM_024592	Steroid 5 alpha-reductase 3	PPH09114
SSX1	CT5.1/SSRC	NM_005635	Synovial sarcoma, X breakpoint 1	PPH20270
SSX2	CT5.2/CT5.2A/HD21/HOM-MEL-40/SSX	NM_175698	Synovial sarcoma, X breakpoint 2	PPH16204
SSX3	CT5.3	NM_175711	Synovial sarcoma, X breakpoint 3	PPH13708
SSX4	CT5.4	NM_175729	Synovial sarcoma, X breakpoint 4	PPH15690
SSX4B	CT5.4	NM_001034832	Synovial sarcoma, X breakpoint 4B	PPH63498
SSX5	-	NM_175723	Synovial sarcoma, X breakpoint 5	PPH13329
STXBP6	amisyn	NM_014178	Syntaxin binding protein 6 (amisyn)	PPH10773
TRIOBP	DFNB28/TARA/dJ37E16.4	NM_007032	TRIO and F-actin binding protein	PPH09126
UBLCP1	CPUB1	NM_145049	Ubiquitin-like domain containing CTD phosphatase 1	PPH09170
XRCC1	RCC	NM_006297	X-ray repair complementing defective repair in Chinese hamster cells 1	PPH01741
ZNF134	pHZ-15	NM_003435	Zinc finger protein 134	PPH21915
ZSWIM1	C20orf162	NM_080603	Zinc finger, SWIM-type containing 1	PPH22275
ANAPC13	APC13/SWM1	NM_015391	Anaphase promoting complex subunit 13	PPH11045
BUB3	BUB3L/hBUB3	NM_004725	Budding uninhibited by benzimidazoles 3 homolog (yeast)	PPH19836
CCNA2	CCN1/CCNA	NM_001237	Cyclin A2	PPH00125
CCND3	-	NM_001760	Cyclin D3	PPH00130
CDC45	CDC45L/CDC45L2/PORC-PI-1	NM_003504	Cell division cycle 45 homolog (S. cerevisiae)	PPH00915
CDK2	p33(CDK2)	NM_001798	Cyclin-dependent kinase 2	PPH00117
CDK4	CMM3/PSK-J3	NM_000075	Cyclin-dependent kinase 4	PPH00118
EP300	KAT3B/RSTS2/p300	NM_001429	E1A binding protein p300	PPH00319
MAD2L2	MAD2B/POLZ2/REV7	NM_006341	MAD2 mitotic arrest deficient-like 2 (yeast)	PPH00936
ORC5	ORC5L/ORC5P/ORC5T	NM_181747	Origin recognition complex, subunit 5	PPH12872
PCNA	-	NM_182649	Proliferating cell nuclear antigen	PPH00216
SKP1	EMC19/OCP-II/OCP2/SKP1A/TCEB1L/p19A	NM_006930	S-phase kinase-associated protein 1	PPH00231
TFDP1	DP1/DRTF1/Dp-1	NM_007111	Transcription factor Dp-1	PPH00360
Gene Symbol	Alias	Refseq #	Official Full Name	RT2 Catalog Number
CTSD	CLN10/CPSD/HEL-S-130P	NM_001909	Cathepsin D	PPH00112
FASN	FAS/OA-519/SDR27X1	NM_004104	Fatty acid synthase	PPH01012
GGH	GH	NM_003878	Gamma-glutamyl hydrolase (conjugase, folylpolygammaglutamyl hydrolase)	PPH10118
GNA13	G13	NM_006572	Guanine nucleotide binding protein (G protein), alpha 13	PPH02844
GPNMB	HGFIN/NMB	NM_002510	Glycoprotein (transmembrane) nmb	PPH18941
LAMP1	CD107a/LAMPA/LGP120	NM_005561	Lysosomal-associated membrane protein 1	PPH05794
PRDX1	MSP23/NKEF-A/NKEFA/PAG/PAGA/PAGB/PRX1/PRXI/TDPX2	NM_002574	Peroxiredoxin 1	PPH01700
RAB5C	L1880/RAB5CL/RAB5L/RABL	NM_004583	RAB5C, member RAS oncogene family	PPH07004
RAB7A	PRO2706/RAB7	NM_004637	RAB7A, member RAS oncogene family	PPH17801
RAC1	Rac-1/TC-25/p21-Rac1	NM_006908	Ras-related C3 botulinum toxin substrate 1 (rho family, small GTP binding protein Rac1)	PPH00733
RAN	ARA24/Gsp1/TC4	NM_006325	RAN, member RAS oncogene family	PPH00202
STOM	BND7/EPB7/EPB72	NM_004099	Stomatin	PPH20904
SYPL1	H-SP1/SYPL	NM_182715	Synaptophysin-like 1	PPH10197
ATP5A1	ATP5A/ATP5AL2/ATPM/HEL-S-123m/MC5DN4/MOM2/OMR/ORM/hATP1	NM_004046	ATP synthase, H+ transporting, mitochondrial F1 complex, alpha subunit 1, cardiac muscle	PPH02335
ATP5G2	ATP5A	NM_001002031	ATP synthase, H+ transporting, mitochondrial Fo complex, subunit C2 (subunit 9)	PPH10413
ATP5H	ATPQ	NM_006356	ATP synthase, H+ transporting, mitochondrial Fo complex, subunit d	PPH12984
ATP5O	ATPO/OSCP	NM_001697	ATP synthase, H+ transporting, mitochondrial F1 complex, O subunit	PPH19444
ATP6V0D1	ATP6D/ATP6DV/P39/VATX/VMA6/VPATPD	NM_004691	ATPase, H+ transporting, lysosomal 38kDa, V0 subunit d1	PPH01373
ATP6V0E2	ATP6V0E2L/C7orf32	NM_145230	ATPase, H+ transporting V0 subunit e2	PPH17561
ATP6V1A	ATP6A1/ATP6V1A1/HO68/VA68/VPP2/Vma1	NM_001690	ATPase, H+ transporting, lysosomal 70kDa, V1 subunit A	PPH19442
COX10	-	NM_001303	COX10 homolog, cytochrome c oxidase assembly protein, heme A: farnesyltransferase (yeast)	PPH10062
COX8A	COX/COX8/COX8-2/COX8L/VIII/VIII-L	NM_004074	Cytochrome c oxidase subunit VIIIA (ubiquitous)	PPH20233
NDUFAB1	ACP/FASN2A/SDAP	NM_005003	NADH dehydrogenase (ubiquinone) 1, alpha/beta subcomplex, 1, 8kDa	PPH07347
NDUFB11	CI-ESSS/ESSS/NP17.3/Np15/P17.3	NM_019056	NADH dehydrogenase (ubiquinone) 1 beta subcomplex, 11, 17.3kDa	PPH20172
NDUFB5	CISGDH/SGDH	NM_002492	NADH dehydrogenase (ubiquinone) 1 beta subcomplex, 5, 16kDa	PPH08215
PPA2	SID6-306	NM_176869	Pyrophosphatase (inorganic) 2	PPH19907
SDHD	CBT1/CII-4/CWS3/PGL/PGL1/QPs3/SDH4/cybS	NM_003002	Succinate dehydrogenase complex, subunit D, integral membrane protein	PPH17790
UQCRFS1	RIP1/RIS1/RISP/UQCR5	NM_006003	Ubiquinol-cytochrome c reductase, Rieske iron-sulfur polypeptide 1	PPH17737
FSCN1	FAN1/HSN/SNL/p55	NM_003088	Fascin homolog 1, actin-bundling protein (Strongylocentrotus purpuratus)	PPH11402
MLPH	SLAC2-A	NM_024101	Melanophilin	PPH16367
MYO5A	GS1/MYH12/MYO5/MYR12	NM_000259	Myosin VA (heavy chain 12, myoxin)	PPH08303
RAB27A	GS2/HsT18676/RAB27/RAM	NM_183236	RAB27A, member RAS oncogene family	PPH16394
TYR	ATN/CMM8/OCA1/OCA1A/OCAIA/SHEP3	NM_000372	Tyrosinase (oculocutaneous albinism IA)	PPH01771
HPRT1	HGPRT/HPRT	NM_000194	Hypoxanthine phosphoribosyltransferase 1	PPH01018
RPLP0	L10E/LP0/P0/PRLP0/RPP0	NM_001002	Ribosomal protein, large, P0	PPH21138
ACTB	BRWS1/PS1TP5BP1	NM_001101	Actin, beta	PPH00073
GAPDH	G3PD/GAPD	NM_002046	Glyceraldehyde-3-phosphate dehydrogenase	PPH00150
B2M	-	NM_004048	Beta-2-microglobulin	PPH01094
TFRC	CD71/T9/TFR/TFR1/TR/TRFR/p90	NM_003234	Transferrin receptor (p90, CD71)	PPH00990
HGDC	HIGX1A	SA_00105	Human Genomic DNA Contamination	PPH65835
RTC	RTC	SA_00104	Reverse Transcription Control	PPX63340
RTC	RTC	SA_00104	Reverse Transcription Control	PPX63340
RTC	RTC	SA_00104	Reverse Transcription Control	PPX63340
PPC	PPC	SA_00103	Positive PCR Control	PPX63339
PPC	PPC	SA_00103	Positive PCR Control	PPX63339
PPC	PPC	SA_00103	Positive PCR Control	PPX63339
